# Supplementary material for: Size dependency of patch departure behavior: evidence from granivorous rodents
Source: Ecology. 2019 Jul 24;100(10):e02800. doi: 10.1002/ecy.2800 (PMC6852180; doi:10.1002/ecy.2800)
Supplement: Supplementary file 2 [file ECY-100-na-s002.zip]

Archive with 2 entries (2 files):
- DATAS1.csv
- DATAS1_REFERENCE_LIST.csv
