# Supplementary material for: Size dependency of patch departure behavior: evidence from granivorous rodents
Source: Ecology. 2019 Jul 24;100(10):e02800. doi: 10.1002/ecy.2800 (PMC6852180; doi:10.1002/ecy.2800)
Supplement: Supplementary file 2 [file ECY-100-na-s002.zip › DATAS1.csv]

Habitat	Suborder	Species	Exposure	Illumination	Predation	Tray Surface (cm2)	Matrix Volume (L)	Matrix Depth (cm)	Resource (type)	Resource (g)	GUD (g)	GUD (kJ)	GUD (kJ m-2)	Reference	Analysis
Desert	Castorimorpha	C. baileyi	0	0	0	400	0,8	2	Millet seeds	3,2	1,5872	22,22	555,52	American Midland Naturalist 1994 Longland	Not included
Desert	Castorimorpha	C. baileyi	0	1	0	400	0,8	2	Millet seeds	3,2	2,8992	40,59	1014,72	American Midland Naturalist 1994 Longland	Not included
Desert	Castorimorpha	C. baileyi	1	0	0	400	0,8	2	Millet seeds	3,2	2,3776	33,29	832,16	American Midland Naturalist 1994 Longland	Not included
Desert	Castorimorpha	C. baileyi	1	1	0	400	0,8	2	Millet seeds	3,2	2,736	38,3	957,6	American Midland Naturalist 1994 Longland	Not included
Desert	Castorimorpha	C. fallax	0	0	0	400	0,8	2	Millet seeds	3,2	1,6608	23,25	581,28	American Midland Naturalist 1994 Longland	Not included
Desert	Castorimorpha	C. fallax	0	1	0	400	0,8	2	Millet seeds	3,2	2,944	41,22	1030,4	American Midland Naturalist 1994 Longland	Not included
Desert	Castorimorpha	C. fallax	1	0	0	400	0,8	2	Millet seeds	3,2	2,5344	35,48	887,04	American Midland Naturalist 1994 Longland	Not included
Desert	Castorimorpha	C. fallax	1	1	0	400	0,8	2	Millet seeds	3,2	2,4576	34,41	860,16	American Midland Naturalist 1994 Longland	Not included
Desert	Castorimorpha	C. penicillatus	0	0	0	400	0,8	2	Millet seeds	3,2	2,7008	37,81	945,28	American Midland Naturalist 1994 Longland	Not included
Desert	Castorimorpha	C. penicillatus	0	1	0	400	0,8	2	Millet seeds	3,2	2,5344	35,48	887,04	American Midland Naturalist 1994 Longland	Not included
Desert	Castorimorpha	C. penicillatus	1	0	0	400	0,8	2	Millet seeds	3,2	1,8944	26,52	663,04	American Midland Naturalist 1994 Longland	Not included
Desert	Castorimorpha	C. penicillatus	1	1	0	400	0,8	2	Millet seeds	3,2	2,4736	34,63	865,76	American Midland Naturalist 1994 Longland	Not included
Desert	Castorimorpha	D. deserti	0	0	0	400	0,8	2	Millet seeds	3,2	2,4064	33,69	842,24	American Midland Naturalist 1994 Longland	Not included
Desert	Castorimorpha	D. deserti	0	1	0	400	0,8	2	Millet seeds	3,2	2,4128	33,78	844,48	American Midland Naturalist 1994 Longland	Not included
Desert	Castorimorpha	D. deserti	1	0	0	400	0,8	2	Millet seeds	3,2	2,1216	29,7	742,56	American Midland Naturalist 1994 Longland	Not included
Desert	Castorimorpha	D. deserti	1	1	0	400	0,8	2	Millet seeds	3,2	2,6592	37,23	930,72	American Midland Naturalist 1994 Longland	Not included
Desert	Castorimorpha	D. merriami	0	0	0	400	0,8	2	Millet seeds	3,2	1,0816	15,14	378,56	American Midland Naturalist 1994 Longland	Not included
Desert	Castorimorpha	D. merriami	0	1	0	400	0,8	2	Millet seeds	3,2	2,5568	35,8	894,88	American Midland Naturalist 1994 Longland	Not included
Desert	Castorimorpha	D. merriami	1	0	0	400	0,8	2	Millet seeds	3,2	2,816	39,42	985,6	American Midland Naturalist 1994 Longland	Not included
Desert	Castorimorpha	D. merriami	1	1	0	400	0,8	2	Millet seeds	3,2	3,1488	44,08	1102,08	American Midland Naturalist 1994 Longland	Not included
Desert	Castorimorpha	M. megacephalus	0	0	0	400	0,8	2	Millet seeds	3,2	2,3168	32,44	810,88	American Midland Naturalist 1994 Longland	Not included
Desert	Castorimorpha	M. megacephalus	0	1	0	400	0,8	2	Millet seeds	3,2	2,8832	40,36	1009,12	American Midland Naturalist 1994 Longland	Not included
Desert	Castorimorpha	M. megacephalus	1	0	0	400	0,8	2	Millet seeds	3,2	2,2976	32,17	804,16	American Midland Naturalist 1994 Longland	Not included
Desert	Castorimorpha	M. megacephalus	1	1	0	400	0,8	2	Millet seeds	3,2	2,1024	29,43	735,84	American Midland Naturalist 1994 Longland	Not included
Desert	Myomorpha	P. hermannsburgensis	0	0	0	176	0,2	1,14	Peanut seeds	2,62	2,096	54,5	3096,363636	Austral Ecology 1998 Kotler	Not included
Desert	Myomorpha	P. hermannsburgensis	0	0	0	176	0,2	1,14	Peanut seeds	2,62	2,096	54,5	3096,363636	Austral Ecology 1998 Kotler	Not included
Desert	Myomorpha	P. hermannsburgensis	0	0	0	176	0,2	1,14	Peanut seeds	2,62	1,7816	46,32	2631,909091	Austral Ecology 1998 Kotler	Not included
Desert	Myomorpha	P. hermannsburgensis	0	0	0	176	0,2	1,14	Peanut seeds	2,62	2,096	54,5	3096,363636	Austral Ecology 1998 Kotler	Not included
Desert	Myomorpha	P. hermannsburgensis	0	0	0	176	0,2	1,14	Peanut seeds	2,62	1,8864	49,05	2786,727273	Austral Ecology 1998 Kotler	Not included
Desert	Myomorpha	P. hermannsburgensis	0	0	0	176	0,2	1,14	Peanut seeds	2,62	1,8864	49,05	2786,727273	Austral Ecology 1998 Kotler	Not included
Desert	Myomorpha	P. hermannsburgensis	1	0	0	176	0,2	1,14	Peanut seeds	2,62	2,096	54,5	3096,363636	Austral Ecology 1998 Kotler	Not included
Desert	Myomorpha	P. hermannsburgensis	1	0	0	176	0,2	1,14	Peanut seeds	2,62	2,096	54,5	3096,363636	Austral Ecology 1998 Kotler	Not included
Desert	Myomorpha	P. hermannsburgensis	1	0	0	176	0,2	1,14	Peanut seeds	2,62	2,096	54,5	3096,363636	Austral Ecology 1998 Kotler	Not included
Desert	Myomorpha	P. hermannsburgensis	1	0	0	176	0,2	1,14	Peanut seeds	2,62	2,096	54,5	3096,363636	Austral Ecology 1998 Kotler	Not included
Desert	Myomorpha	P. hermannsburgensis	1	0	0	176	0,2	1,14	Peanut seeds	2,62	1,8864	49,05	2786,727273	Austral Ecology 1998 Kotler	Not included
Desert	Myomorpha	P. hermannsburgensis	1	0	0	176	0,2	1,14	Peanut seeds	2,62	2,096	54,5	3096,363636	Austral Ecology 1998 Kotler	Not included
Desert	Myomorpha	P. darwini	0	0	0	2025	3	1,48	Sunflower seeds	6	1,2305	31,99	157,9901235	Behavioral Ecology and Sociobiology 1994 Vasquez	Included
Desert	Myomorpha	P. darwini	0	1	0	2025	3	1,48	Sunflower seeds	6	1,8965	49,31	243,5012346	Behavioral Ecology and Sociobiology 1994 Vasquez	Included
Desert	Castorimorpha	D. merriami	1	0	0	2025	3	1,48	Millet seeds	3	0,612	8,57	42,31111111	Ecological Monographs 1989 Brown	Included
Desert	Castorimorpha	D. merriami	1	0	0	2025	3	1,48	Millet seeds	3	0,578	8,09	39,96049383	Ecological Monographs 1989 Brown	Included
Desert	Castorimorpha	P. amplus	0	0	0	2025	3	1,48	Millet seeds	3	0,459	6,43	31,73333333	Ecological Monographs 1989 Brown	Included
Desert	Castorimorpha	P. amplus	0	0	0	2025	3	1,48	Millet seeds	3	0,578	8,09	39,96049383	Ecological Monographs 1989 Brown	Included
Desert	Sciuromorpha	A. harrisii	0	0	0	2025	3	1,48	Millet seeds	3	0,76	10,64	52,54320988	Ecological Monographs 1989 Brown	Included
Desert	Sciuromorpha	A. harrisii	0	0	0	2025	3	1,48	Millet seeds	3	0,993	13,9	68,65185185	Ecological Monographs 1989 Brown	Included
Desert	Sciuromorpha	A. harrisii	0	0	0	2025	3	1,48	Millet seeds	3	0,828	11,59	57,24444444	Ecological Monographs 1989 Brown	Included
Desert	Sciuromorpha	A. harrisii	0	0	0	2025	3	1,48	Millet seeds	3	0,975	13,65	67,40740741	Ecological Monographs 1989 Brown	Included
Desert	Sciuromorpha	A. harrisii	0	0	0	2025	3	1,48	Millet seeds	3	1,045	14,63	72,24691358	Ecological Monographs 1989 Brown	Included
Desert	Sciuromorpha	A. harrisii	0	0	0	2025	3	1,48	Millet seeds	3	1,319	18,47	91,19012346	Ecological Monographs 1989 Brown	Included
Desert	Sciuromorpha	A. harrisii	0	0	0	2025	3	1,48	Millet seeds	3	0,853	11,94	58,97283951	Ecological Monographs 1989 Brown	Included
Desert	Sciuromorpha	A. harrisii	1	0	0	2025	3	1,48	Millet seeds	3	1,428	19,99	98,72592593	Ecological Monographs 1989 Brown	Included
Desert	Sciuromorpha	A. harrisii	1	0	0	2025	3	1,48	Millet seeds	3	1,591	22,27	109,9950617	Ecological Monographs 1989 Brown	Included
Desert	Sciuromorpha	A. harrisii	1	0	0	2025	3	1,48	Millet seeds	3	2,069	28,97	143,0419753	Ecological Monographs 1989 Brown	Included
Desert	Sciuromorpha	A. harrisii	1	0	0	2025	3	1,48	Millet seeds	3	1,885	26,39	130,3209877	Ecological Monographs 1989 Brown	Included
Desert	Sciuromorpha	A. harrisii	1	0	0	2025	3	1,48	Millet seeds	3	2,321	32,49	160,4641975	Ecological Monographs 1989 Brown	Included
Desert	Sciuromorpha	A. harrisii	1	0	0	2025	3	1,48	Millet seeds	3	2,433	34,06	168,2074074	Ecological Monographs 1989 Brown	Included
Desert	Sciuromorpha	A. harrisii	1	0	0	2025	3	1,48	Millet seeds	3	1,611	22,55	111,3777778	Ecological Monographs 1989 Brown	Included
Desert	Sciuromorpha	S. tereticaudus	0	0	0	2025	3	1,48	Millet seeds	3	0,744	10,42	51,43703704	Ecological Monographs 1989 Brown	Included
Desert	Sciuromorpha	S. tereticaudus	0	0	0	2025	3	1,48	Millet seeds	3	0,982	13,75	67,89135802	Ecological Monographs 1989 Brown	Included
Desert	Sciuromorpha	S. tereticaudus	0	0	0	2025	3	1,48	Millet seeds	3	0,975	13,65	67,40740741	Ecological Monographs 1989 Brown	Included
Desert	Sciuromorpha	S. tereticaudus	0	0	0	2025	3	1,48	Millet seeds	3	1,569	21,97	108,4740741	Ecological Monographs 1989 Brown	Included
Desert	Sciuromorpha	S. tereticaudus	0	0	0	2025	3	1,48	Millet seeds	3	1,018	14,25	70,38024691	Ecological Monographs 1989 Brown	Included
Desert	Sciuromorpha	S. tereticaudus	0	0	0	2025	3	1,48	Millet seeds	3	1,227	17,18	84,82962963	Ecological Monographs 1989 Brown	Included
Desert	Sciuromorpha	S. tereticaudus	0	0	0	2025	3	1,48	Millet seeds	3	0,919	12,87	63,53580247	Ecological Monographs 1989 Brown	Included
Desert	Sciuromorpha	S. tereticaudus	1	0	0	2025	3	1,48	Millet seeds	3	1,037	14,52	71,69382716	Ecological Monographs 1989 Brown	Included
Desert	Sciuromorpha	S. tereticaudus	1	0	0	2025	3	1,48	Millet seeds	3	1,581	22,13	109,3037037	Ecological Monographs 1989 Brown	Included
Desert	Sciuromorpha	S. tereticaudus	1	0	0	2025	3	1,48	Millet seeds	3	1,841	25,77	127,2790123	Ecological Monographs 1989 Brown	Included
Desert	Sciuromorpha	S. tereticaudus	1	0	0	2025	3	1,48	Millet seeds	3	2,013	28,18	139,1703704	Ecological Monographs 1989 Brown	Included
Desert	Sciuromorpha	S. tereticaudus	1	0	0	2025	3	1,48	Millet seeds	3	1,86	26,04	128,5925926	Ecological Monographs 1989 Brown	Included
Desert	Sciuromorpha	S. tereticaudus	1	0	0	2025	3	1,48	Millet seeds	3	2,084	29,18	144,0790123	Ecological Monographs 1989 Brown	Included
Desert	Sciuromorpha	S. tereticaudus	1	0	0	2025	3	1,48	Millet seeds	3	1,531	21,43	105,8469136	Ecological Monographs 1989 Brown	Included
Desert	Myomorpha	P. darwini	0	0	0	NA	0,18	NA	Oat seeds	10	2,38	38,08	NA	Ecological Monographs 2002 Yunger	Not included
Desert	Myomorpha	P. darwini	0	0	1	NA	0,18	NA	Oat seeds	10	2,79	44,64	NA	Ecological Monographs 2002 Yunger	Not included
Desert	Myomorpha	P. darwini	1	0	0	NA	0,18	NA	Oat seeds	10	2,26	36,16	NA	Ecological Monographs 2002 Yunger	Not included
Desert	Myomorpha	P. darwini	0	0	0	NA	0,18	NA	Oat seeds	10	2,712	43,39	NA	Ecological Monographs 2002 Yunger	Not included
Desert	Myomorpha	G. allenby	0	0	0	2700	5	1,85	Millet seeds	3	0,4	5,6	20,74074074	Ecology 1994 Brown	Included
Desert	Myomorpha	G. allenby	1	0	0	2700	5	1,85	Millet seeds	3	0,55	7,7	28,51851852	Ecology 1994 Brown	Included
Desert	Myomorpha	G. allenby	0	0	0	2700	5	1,85	Millet seeds	3	0,45	6,3	23,33333333	Ecology 1994 Brown	Included
Desert	Myomorpha	G. allenby	1	0	0	2700	5	1,85	Millet seeds	3	0,49	6,86	25,40740741	Ecology 1994 Brown	Included
Desert	Myomorpha	G. allenby	0	0	0	2700	5	1,85	Millet seeds	3	0,46	6,44	23,85185185	Ecology 1994 Brown	Included
Desert	Myomorpha	G. allenby	1	0	0	2700	5	1,85	Millet seeds	3	0,48	6,72	24,88888889	Ecology 1994 Brown	Included
Desert	Myomorpha	G. allenby	0	0	0	2700	5	1,85	Millet seeds	3	0,37	5,18	19,18518519	Ecology 1994 Brown	Included
Desert	Myomorpha	G. allenby	1	0	0	2700	5	1,85	Millet seeds	3	0,41	5,74	21,25925926	Ecology 1994 Brown	Included
Desert	Myomorpha	J. jaculus	1	0	0	2700	5	1,85	Millet seeds	3	0,64	8,96	33,18518519	Ecology 1994 Brown	Included
Desert	Myomorpha	J. jaculus	0	0	0	2700	5	1,85	Millet seeds	3	0,95	13,3	49,25925926	Ecology 1994 Brown	Included
Desert	Myomorpha	G. tytonis	1	0	0	1590	3	1,89	Millet seeds	5	1,32	18,48	116,2264151	Ecology 1994 Hughes	Included
Desert	Myomorpha	G. tytonis	1	1	0	1590	3	1,89	Millet seeds	5	3,18	44,52	280	Ecology 1994 Hughes	Included
Desert	Myomorpha	G. tytonis	0	0	0	1590	3	1,89	Millet seeds	5	0,69	9,66	60,75471698	Ecology 1994 Hughes	Included
Desert	Myomorpha	G. tytonis	0	1	0	1590	3	1,89	Millet seeds	5	2,37	33,18	208,6792453	Ecology 1994 Hughes	Included
Desert	Myomorpha	G. tytonis	0	0	0	1590	3	1,89	Millet seeds	5	0,27	3,78	23,77358491	Ecology 1994 Hughes	Included
Desert	Myomorpha	G. tytonis	0	1	0	1590	3	1,89	Millet seeds	5	0,63	8,82	55,47169811	Ecology 1994 Hughes	Included
Desert	Castorimorpha	D. deserti	0	0	0	1189	4	3,36	Millet seeds	3	1,603	22,44	188,7468461	Ecology 1995 Bouskila	Included
Desert	Castorimorpha	D. deserti	0	0	1	1189	4	3,36	Millet seeds	3	1,91	26,74	224,8948696	Ecology 1995 Bouskila	Included
Desert	Castorimorpha	D. merriami	0	0	1	1189	4	3,36	Millet seeds	3	1,841	25,77	216,7703953	Ecology 1995 Bouskila	Included
Desert	Castorimorpha	D. merriami	0	0	0	1189	4	3,36	Millet seeds	3	1,566	21,92	184,3902439	Ecology 1995 Bouskila	Included
Desert	Myomorpha	A. cahirinus	0	0	0	600	2	3,33	Millet seeds	2	1,1	15,4	256,6666667	Ecology 2001 Jones	Included
Desert	Myomorpha	A. cahirinus	1	0	0	600	2	3,33	Millet seeds	2	1,4	19,6	326,6666667	Ecology 2001 Jones	Included
Desert	Myomorpha	A. cahirinus	1	0	0	600	2	3,33	Millet seeds	2	1,75	24,5	408,3333333	Ecology 2001 Jones	Included
Desert	Myomorpha	A. cahirinus	1	0	0	600	2	3,33	Millet seeds	2	1,9	26,6	443,3333333	Ecology 2001 Jones	Included
Desert	Myomorpha	A. cahirinus	0	0	0	600	2	3,33	Millet seeds	2	1	14	233,3333333	Ecology 2001 Jones	Included
Desert	Myomorpha	A. cahirinus	1	0	0	600	2	3,33	Millet seeds	2	1,25	17,5	291,6666667	Ecology 2001 Jones	Included
Desert	Myomorpha	A. cahirinus	1	0	0	600	2	3,33	Millet seeds	2	1,3	18,2	303,3333333	Ecology 2001 Jones	Included
Desert	Myomorpha	A. cahirinus	1	0	0	600	2	3,33	Millet seeds	2	1,4	19,6	326,6666667	Ecology 2001 Jones	Included
Desert	Myomorpha	A. russatus	0	0	0	600	2	3,33	Millet seeds	2	0,4	5,6	93,33333333	Ecology 2001 Jones	Included
Desert	Myomorpha	A. russatus	1	0	0	600	2	3,33	Millet seeds	2	1,5	21	350	Ecology 2001 Jones	Included
Desert	Myomorpha	A. russatus	1	0	0	600	2	3,33	Millet seeds	2	1,55	21,7	361,6666667	Ecology 2001 Jones	Included
Desert	Myomorpha	A. russatus	1	0	0	600	2	3,33	Millet seeds	2	0,75	10,5	175	Ecology 2001 Jones	Included
Desert	Myomorpha	A. russatus	1	0	0	600	2	3,33	Millet seeds	2	1	14	233,3333333	Ecology 2001 Jones	Included
Desert	Myomorpha	A. russatus	1	0	0	600	2	3,33	Millet seeds	2	1,45	20,3	338,3333333	Ecology 2001 Jones	Included
Desert	Myomorpha	A. russatus	1	0	0	600	2	3,33	Millet seeds	2	1,2	16,8	280	Ecology 2001 Jones	Included
Desert	Myomorpha	A. russatus	0	0	0	600	2	3,33	Millet seeds	2	0,6	8,4	140	Ecology 2001 Jones	Included
Desert	Myomorpha	A. russatus	1	0	0	600	2	3,33	Millet seeds	2	1,7	23,8	396,6666667	Ecology 2001 Jones	Included
Desert	Myomorpha	A. russatus	0	0	0	600	2	3,33	Millet seeds	2	0,6	8,4	140	Ecology 2001 Jones	Included
Desert	Myomorpha	A. russatus	1	0	0	600	2	3,33	Millet seeds	2	0,8	11,2	186,6666667	Ecology 2001 Jones	Included
Desert	Myomorpha	A. russatus	1	0	0	600	2	3,33	Millet seeds	2	1,1	15,4	256,6666667	Ecology 2001 Jones	Included
Desert	Myomorpha	A. russatus	1	0	0	600	2	3,33	Millet seeds	2	1,7	23,8	396,6666667	Ecology 2001 Jones	Included
Desert	Myomorpha	G. allenby	0	0	0	2700	5	1,85	Millet seeds	2	0,8	11,2	41,48148148	Ecology 2004 Kotler	Included
Desert	Myomorpha	G. allenby	1	0	0	2700	5	1,85	Millet seeds	2	1,1	15,4	57,03703704	Ecology 2004 Kotler	Included
Desert	Myomorpha	G. allenby	0	0	1	2700	5	1,85	Millet seeds	2	1,45	20,3	75,18518519	Ecology 2004 Kotler	Included
Desert	Myomorpha	G. allenby	1	0	1	2700	5	1,85	Millet seeds	2	1,6	22,4	82,96296296	Ecology 2004 Kotler	Included
Desert	Myomorpha	G. allenby	0	0	0	2700	5	1,85	Millet seeds	2	0,75	10,5	38,88888889	Ecology 2004 Kotler	Included
Desert	Myomorpha	G. allenby	0	0	1	2700	5	1,85	Millet seeds	2	1,6	22,4	82,96296296	Ecology 2004 Kotler	Included
Desert	Myomorpha	G. allenby	0	0	0	2700	5	1,85	Millet seeds	2	1,3	18,2	67,40740741	Ecology 2004 Kotler	Included
Desert	Myomorpha	G. allenby	0	0	1	2700	5	1,85	Millet seeds	2	1,4	19,6	72,59259259	Ecology 2004 Kotler	Included
Desert	Myomorpha	A. cahirinus	0	0	0	600	2	3,33	Millet seeds	2	0,99	13,86	231	Ecology 2005 Gutman	Included
Desert	Myomorpha	A. cahirinus	1	0	0	600	2	3,33	Millet seeds	2	1,27	17,78	296,3333333	Ecology 2005 Gutman	Included
Desert	Myomorpha	A. russatus	0	0	0	600	2	3,33	Millet seeds	2	1,02	14,28	238	Ecology 2005 Gutman	Included
Desert	Myomorpha	A. russatus	1	0	0	600	2	3,33	Millet seeds	2	1,46	20,44	340,6666667	Ecology 2005 Gutman	Included
Desert	Myomorpha	A. russatus	0	0	0	600	2	3,33	Millet seeds	2	0,9	12,6	210	Ecology 2005 Gutman	Included
Desert	Myomorpha	A. russatus	1	0	0	600	2	3,33	Millet seeds	2	1,39	19,46	324,3333333	Ecology 2005 Gutman	Included
Desert	Myomorpha	A. russatus	0	0	0	600	2	3,33	Millet seeds	2	1,37	19,18	319,6666667	Ecology 2005 Gutman	Included
Desert	Myomorpha	A. russatus	1	0	0	600	2	3,33	Millet seeds	2	1,64	22,96	382,6666667	Ecology 2005 Gutman	Included
Desert	Myomorpha	G. allenby	0	0	0	2700	5	1,85	Millet seeds	3	0,32	4,48	16,59259259	Evolutionary Ecology 2003 Ziv	Included
Desert	Myomorpha	G. allenby	1	0	0	2700	5	1,85	Millet seeds	3	0,36	5,04	18,66666667	Evolutionary Ecology 2003 Ziv	Included
Desert	Myomorpha	G. allenby	0	0	0	NA	5	NA	Millet seeds	3	0,65	9,1	NA	Evolutionary Ecology Research 2002 Kotler	Not included
Desert	Myomorpha	G. allenby	0	0	0	NA	5	NA	Millet seeds	3	0,75	10,5	NA	Evolutionary Ecology Research 2002 Kotler	Not included
Desert	Myomorpha	G. allenby	0	0	0	NA	5	NA	Millet seeds	3	0,8	11,2	NA	Evolutionary Ecology Research 2002 Kotler	Not included
Desert	Myomorpha	G. allenby	0	1	0	NA	5	NA	Millet seeds	3	1,25	17,5	NA	Evolutionary Ecology Research 2002 Kotler	Not included
Desert	Myomorpha	G. pyramidium	0	0	0	NA	5	NA	Millet seeds	3	0,63	8,82	NA	Evolutionary Ecology Research 2002 Kotler	Not included
Desert	Myomorpha	G. pyramidium	0	0	0	NA	5	NA	Millet seeds	3	0,9	12,6	NA	Evolutionary Ecology Research 2002 Kotler	Not included
Desert	Myomorpha	G. pyramidium	0	0	0	NA	5	NA	Millet seeds	3	0,9	12,6	NA	Evolutionary Ecology Research 2002 Kotler	Not included
Desert	Myomorpha	G. pyramidium	0	1	0	NA	5	NA	Millet seeds	3	0,9	12,6	NA	Evolutionary Ecology Research 2002 Kotler	Not included
Desert	Myomorpha	A. cahirinus	0	1	0	600	2	3,33	Sunflower seeds	2	1,22	31,72	528,6666667	Evolutionary Ecology Research 2003 Mandelik	Included
Desert	Myomorpha	A. cahirinus	0	0	0	600	2	3,33	Sunflower seeds	2	1,17	30,42	507	Evolutionary Ecology Research 2003 Mandelik	Included
Desert	Myomorpha	A. cahirinus	1	0	0	600	2	3,33	Sunflower seeds	2	1,52	39,52	658,6666667	Evolutionary Ecology Research 2003 Mandelik	Included
Desert	Myomorpha	A. cahirinus	1	1	0	600	2	3,33	Sunflower seeds	2	1,61	41,86	697,6666667	Evolutionary Ecology Research 2003 Mandelik	Included
Desert	Myomorpha	A. cahirinus	0	0	0	900	2	2,22	Sunflower seeds	2	1,2	31,2	346,6666667	Journal of Chemical Ecology 2000 Jones	Included
Desert	Myomorpha	A. cahirinus	0	0	0	900	2	2,22	Sunflower seeds	2	1,4	36,4	404,4444444	Journal of Chemical Ecology 2000 Jones	Included
Desert	Myomorpha	A. cahirinus	1	0	0	900	2	2,22	Sunflower seeds	2	1,5	39	433,3333333	Journal of Chemical Ecology 2000 Jones	Included
Desert	Myomorpha	A. cahirinus	1	0	0	900	2	2,22	Sunflower seeds	2	1,6	41,6	462,2222222	Journal of Chemical Ecology 2000 Jones	Included
Desert	Myomorpha	A. cahirinus	0	0	1	900	2	2,22	Sunflower seeds	2	1,2	31,2	346,6666667	Journal of Chemical Ecology 2000 Jones	Included
Desert	Myomorpha	A. cahirinus	0	0	1	900	2	2,22	Sunflower seeds	2	1,4	36,4	404,4444444	Journal of Chemical Ecology 2000 Jones	Included
Desert	Myomorpha	A. cahirinus	1	0	1	900	2	2,22	Sunflower seeds	2	1,6	41,6	462,2222222	Journal of Chemical Ecology 2000 Jones	Included
Desert	Myomorpha	A. cahirinus	1	0	1	900	2	2,22	Sunflower seeds	2	1,7	44,2	491,1111111	Journal of Chemical Ecology 2000 Jones	Included
Desert	Myomorpha	A. russatus	0	1	0	900	2	2,22	Sunflower seeds	2	0,6	15,6	173,3333333	Journal of Chemical Ecology 2000 Jones	Included
Desert	Myomorpha	A. russatus	0	1	0	900	2	2,22	Sunflower seeds	2	1,6	41,6	462,2222222	Journal of Chemical Ecology 2000 Jones	Included
Desert	Myomorpha	A. russatus	1	1	1	900	2	2,22	Sunflower seeds	2	0,7	18,2	202,2222222	Journal of Chemical Ecology 2000 Jones	Included
Desert	Myomorpha	A. russatus	1	1	1	900	2	2,22	Sunflower seeds	2	1,4	36,4	404,4444444	Journal of Chemical Ecology 2000 Jones	Included
Desert	Castorimorpha	D. merriami	0	1	0	28	NA	NA	Millet seeds	1	0,45	6,3	2250	Journal of Mammalogy 1988 Bowers	Not included
Desert	Castorimorpha	D. merriami	1	1	0	28	NA	NA	Millet seeds	1	0,81	11,34	4050	Journal of Mammalogy 1988 Bowers	Not included
Desert	Castorimorpha	D. merriami	1	1	0	28	NA	NA	Millet seeds	1	0,89	12,46	4450	Journal of Mammalogy 1988 Bowers	Not included
Desert	Castorimorpha	D. merriami	0	0	0	28	NA	NA	Millet seeds	1	0,82	11,48	4100	Journal of Mammalogy 1988 Bowers	Not included
Desert	Castorimorpha	D. merriami	1	0	0	28	NA	NA	Millet seeds	1	0,85	11,9	4250	Journal of Mammalogy 1988 Bowers	Not included
Desert	Castorimorpha	D. merriami	1	0	0	28	NA	NA	Millet seeds	1	0,89	12,46	4450	Journal of Mammalogy 1988 Bowers	Not included
Desert	Myomorpha	G. allenby	0	0	0	2025	5	2,47	Millet seeds	3	1,8	25,2	124,4444444	Journal of Mammalogy 1992 Brown	Included
Desert	Myomorpha	G. allenby	1	0	0	2025	5	2,47	Millet seeds	3	2,1	29,4	145,1851852	Journal of Mammalogy 1992 Brown	Included
Desert	Myomorpha	G. allenby	0	0	0	2025	5	2,47	Millet seeds	3	1,2	16,8	82,96296296	Journal of Mammalogy 1992 Brown	Included
Desert	Myomorpha	G. allenby	1	0	0	2025	5	2,47	Millet seeds	3	1,2	16,8	82,96296296	Journal of Mammalogy 1992 Brown	Included
Desert	Myomorpha	G. allenby	0	0	0	2025	5	2,47	Millet seeds	3	0,7	9,8	48,39506173	Journal of Mammalogy 1992 Brown	Included
Desert	Myomorpha	G. allenby	1	0	0	2025	5	2,47	Millet seeds	3	1	14	69,13580247	Journal of Mammalogy 1992 Brown	Included
Desert	Myomorpha	G. allenby	0	0	0	2025	5	2,47	Millet seeds	3	0,5	7	34,56790123	Journal of Mammalogy 1992 Brown	Included
Desert	Myomorpha	G. allenby	0	0	0	2025	5	2,47	Millet seeds	3	0,5	7	34,56790123	Journal of Mammalogy 1992 Brown	Included
Desert	Myomorpha	G. allenby	1	0	0	2025	5	2,47	Millet seeds	3	0,6	8,4	41,48148148	Journal of Mammalogy 1992 Brown	Included
Desert	Myomorpha	G. allenby	1	1	1	2025	5	2,47	Millet seeds	3	0,6	8,4	41,48148148	Journal of Mammalogy 1992 Brown	Included
Desert	Myomorpha	G. allenby	0	0	0	2700	5	1,85	Millet seeds	5	0,413	5,78	21,41481481	Journal of Mammalogy 1993 Kotler	Included
Desert	Myomorpha	G. allenby	1	0	0	2700	5	1,85	Millet seeds	5	0,484	6,78	25,0962963	Journal of Mammalogy 1993 Kotler	Included
Desert	Myomorpha	G. pyramidium	0	0	0	2700	5	1,85	Millet seeds	5	0,406	5,68	21,05185185	Journal of Mammalogy 1993 Kotler	Included
Desert	Myomorpha	G. pyramidium	1	0	0	2700	5	1,85	Millet seeds	5	0,49	6,86	25,40740741	Journal of Mammalogy 1993 Kotler	Included
Desert	Sciuromorpha	X. inauris	1	0	0	500	2	4	Wheat seeds	8	3,67	47,71	954,2	Journal of Mammalogy 2008 VanDerMerwe	Not included
Desert	Sciuromorpha	X. inauris	0	0	0	500	2	4	Wheat seeds	8	4,98	64,74	1294,8	Journal of Mammalogy 2008 VanDerMerwe	Not included
Desert	Myomorpha	N. alexis	1	0	0	176	0,2	1,14	Peanut seeds	2,62	1,83	47,58	2703,409091	Journal of Mammalogy 2010 Dickman	Not included
Desert	Myomorpha	N. alexis	0	0	0	176	0,2	1,14	Peanut seeds	2,62	1,57	40,82	2319,318182	Journal of Mammalogy 2010 Dickman	Not included
Desert	Myomorpha	N. alexis	1	0	0	176	0,2	1,14	Peanut seeds	2,62	2,09	54,34	3087,5	Journal of Mammalogy 2010 Dickman	Not included
Desert	Myomorpha	N. alexis	0	0	0	176	0,2	1,14	Peanut seeds	2,62	2,35	61,1	3471,590909	Journal of Mammalogy 2010 Dickman	Not included
Desert	Myomorpha	N. alexis	1	0	0	176	0,2	1,14	Peanut seeds	2,62	2,09	54,34	3087,5	Journal of Mammalogy 2010 Dickman	Not included
Desert	Myomorpha	N. alexis	0	0	0	176	0,2	1,14	Peanut seeds	2,62	2,35	61,1	3471,590909	Journal of Mammalogy 2010 Dickman	Not included
Desert	Myomorpha	P. hermannsburgensis	1	0	0	176	0,2	1,14	Peanut seeds	2,62	1,96	50,96	2895,454545	Journal of Mammalogy 2010 Dickman	Not included
Desert	Myomorpha	P. hermannsburgensis	0	0	0	176	0,2	1,14	Peanut seeds	2,62	2,09	54,34	3087,5	Journal of Mammalogy 2010 Dickman	Not included
Desert	Myomorpha	P. hermannsburgensis	1	0	0	176	0,2	1,14	Peanut seeds	2,62	2,2	57,2	3250	Journal of Mammalogy 2010 Dickman	Not included
Desert	Myomorpha	P. hermannsburgensis	0	0	0	176	0,2	1,14	Peanut seeds	2,62	2,09	54,34	3087,5	Journal of Mammalogy 2010 Dickman	Not included
Desert	Myomorpha	P. hermannsburgensis	1	0	0	176	0,2	1,14	Peanut seeds	2,62	2,2	57,2	3250	Journal of Mammalogy 2010 Dickman	Not included
Desert	Myomorpha	P. hermannsburgensis	0	0	0	176	0,2	1,14	Peanut seeds	2,62	2,09	54,34	3087,5	Journal of Mammalogy 2010 Dickman	Not included
Desert	Myomorpha	N. mitchellii	0	0	0	283	1	3,53	Peanut seeds	2,62	1,94	50,44	1782,332155	Journal of Mammalogy 2015 Doherty	Not included
Desert	Myomorpha	N. mitchellii	1	0	0	283	1	3,53	Peanut seeds	2,62	2,14	55,64	1966,077739	Journal of Mammalogy 2015 Doherty	Not included
Desert	Myomorpha	N. mitchellii	0	0	0	283	1	3,53	Peanut seeds	2,62	2,14	55,64	1966,077739	Journal of Mammalogy 2015 Doherty	Not included
Desert	Myomorpha	N. mitchellii	1	0	0	283	1	3,53	Peanut seeds	2,62	2,2	57,2	2021,201413	Journal of Mammalogy 2015 Doherty	Not included
Desert	Castorimorpha	C. baileyi	0	0	0	2025	3	1,48	Millet seeds	6	3,35	46,9	231,6049383	Oecologia 1988 Brown	Included
Desert	Castorimorpha	C. baileyi	0	0	1	2025	3	1,48	Millet seeds	6	3,46	48,44	239,2098765	Oecologia 1988 Brown	Included
Desert	Castorimorpha	C. baileyi	0	1	0	2025	3	1,48	Millet seeds	6	4,32	60,48	298,6666667	Oecologia 1988 Brown	Included
Desert	Castorimorpha	C. baileyi	0	1	1	2025	3	1,48	Millet seeds	6	4,38	61,32	302,8148148	Oecologia 1988 Brown	Included
Desert	Castorimorpha	C. baileyi	0	0	0	2025	3	1,48	Millet seeds	6	3,89	54,46	268,9382716	Oecologia 1988 Brown	Included
Desert	Castorimorpha	C. baileyi	0	0	1	2025	3	1,48	Millet seeds	6	3,82	53,48	264,0987654	Oecologia 1988 Brown	Included
Desert	Castorimorpha	C. baileyi	0	1	0	2025	3	1,48	Millet seeds	6	4,71	65,94	325,6296296	Oecologia 1988 Brown	Included
Desert	Castorimorpha	C. baileyi	0	1	1	2025	3	1,48	Millet seeds	6	5,26	73,64	363,654321	Oecologia 1988 Brown	Included
Desert	Castorimorpha	C. baileyi	1	0	0	2025	3	1,48	Millet seeds	7	5,86	82,04	405,1358025	Oecologia 1988 Brown	Included
Desert	Castorimorpha	C. baileyi	1	0	1	2025	3	1,48	Millet seeds	7	5,97	83,58	412,7407407	Oecologia 1988 Brown	Included
Desert	Castorimorpha	C. baileyi	1	1	0	2025	3	1,48	Millet seeds	7	6	84	414,8148148	Oecologia 1988 Brown	Included
Desert	Castorimorpha	C. baileyi	1	1	1	2025	3	1,48	Millet seeds	7	6	84	414,8148148	Oecologia 1988 Brown	Included
Desert	Castorimorpha	C. baileyi	1	0	0	2025	3	1,48	Millet seeds	7	5,92	82,88	409,2839506	Oecologia 1988 Brown	Included
Desert	Castorimorpha	C. baileyi	1	0	1	2025	3	1,48	Millet seeds	7	5,96	83,44	412,0493827	Oecologia 1988 Brown	Included
Desert	Castorimorpha	C. baileyi	1	1	0	2025	3	1,48	Millet seeds	7	5,98	83,72	413,4320988	Oecologia 1988 Brown	Included
Desert	Castorimorpha	C. baileyi	1	1	1	2025	3	1,48	Millet seeds	7	6	84	414,8148148	Oecologia 1988 Brown	Included
Desert	Castorimorpha	D. merriami	0	0	0	2025	3	1,48	Millet seeds	7	4,95	69,3	342,2222222	Oecologia 1988 Brown	Included
Desert	Castorimorpha	D. merriami	0	0	1	2025	3	1,48	Millet seeds	7	5,55	77,7	383,7037037	Oecologia 1988 Brown	Included
Desert	Castorimorpha	D. merriami	0	1	0	2025	3	1,48	Millet seeds	7	5,75	80,5	397,5308642	Oecologia 1988 Brown	Included
Desert	Castorimorpha	D. merriami	0	1	1	2025	3	1,48	Millet seeds	7	6,06	84,84	418,962963	Oecologia 1988 Brown	Included
Desert	Castorimorpha	D. merriami	0	0	0	2025	3	1,48	Millet seeds	7	4,16	58,24	287,6049383	Oecologia 1988 Brown	Included
Desert	Castorimorpha	D. merriami	0	0	1	2025	3	1,48	Millet seeds	7	4,63	64,82	320,0987654	Oecologia 1988 Brown	Included
Desert	Castorimorpha	D. merriami	0	1	0	2025	3	1,48	Millet seeds	7	5,17	72,38	357,4320988	Oecologia 1988 Brown	Included
Desert	Castorimorpha	D. merriami	0	1	1	2025	3	1,48	Millet seeds	7	5,28	73,92	365,037037	Oecologia 1988 Brown	Included
Desert	Castorimorpha	D. merriami	1	0	0	2025	3	1,48	Millet seeds	7	6,22	87,08	430,0246914	Oecologia 1988 Brown	Included
Desert	Castorimorpha	D. merriami	1	0	1	2025	3	1,48	Millet seeds	7	6,59	92,26	455,6049383	Oecologia 1988 Brown	Included
Desert	Castorimorpha	D. merriami	1	1	0	2025	3	1,48	Millet seeds	7	6,96	97,44	481,1851852	Oecologia 1988 Brown	Included
Desert	Castorimorpha	D. merriami	1	1	1	2025	3	1,48	Millet seeds	7	7	98	483,9506173	Oecologia 1988 Brown	Included
Desert	Castorimorpha	D. merriami	1	0	0	2025	3	1,48	Millet seeds	7	5,52	77,28	381,6296296	Oecologia 1988 Brown	Included
Desert	Castorimorpha	D. merriami	1	0	1	2025	3	1,48	Millet seeds	7	5,38	75,32	371,9506173	Oecologia 1988 Brown	Included
Desert	Castorimorpha	D. merriami	1	1	0	2025	3	1,48	Millet seeds	7	5,99	83,86	414,1234568	Oecologia 1988 Brown	Included
Desert	Castorimorpha	D. merriami	1	1	1	2025	3	1,48	Millet seeds	7	6	84	414,8148148	Oecologia 1988 Brown	Included
Desert	Castorimorpha	P. amplus	0	0	0	2025	3	1,48	Millet seeds	6	3,35	46,9	231,6049383	Oecologia 1988 Brown	Included
Desert	Castorimorpha	P. amplus	0	0	1	2025	3	1,48	Millet seeds	6	3,77	52,78	260,6419753	Oecologia 1988 Brown	Included
Desert	Castorimorpha	P. amplus	0	1	0	2025	3	1,48	Millet seeds	6	4,64	64,96	320,7901235	Oecologia 1988 Brown	Included
Desert	Castorimorpha	P. amplus	0	1	1	2025	3	1,48	Millet seeds	6	5,21	72,94	360,1975309	Oecologia 1988 Brown	Included
Desert	Castorimorpha	P. amplus	0	0	0	2025	3	1,48	Millet seeds	6	2,42	33,88	167,308642	Oecologia 1988 Brown	Included
Desert	Castorimorpha	P. amplus	0	0	1	2025	3	1,48	Millet seeds	6	3,22	45,08	222,617284	Oecologia 1988 Brown	Included
Desert	Castorimorpha	P. amplus	0	1	0	2025	3	1,48	Millet seeds	6	3,89	54,46	268,9382716	Oecologia 1988 Brown	Included
Desert	Castorimorpha	P. amplus	0	1	1	2025	3	1,48	Millet seeds	6	4,25	59,5	293,8271605	Oecologia 1988 Brown	Included
Desert	Castorimorpha	P. amplus	1	0	0	2025	3	1,48	Millet seeds	7	6,78	94,92	468,7407407	Oecologia 1988 Brown	Included
Desert	Castorimorpha	P. amplus	1	0	1	2025	3	1,48	Millet seeds	7	6,83	95,62	472,1975309	Oecologia 1988 Brown	Included
Desert	Castorimorpha	P. amplus	1	1	0	2025	3	1,48	Millet seeds	7	6,92	96,88	478,4197531	Oecologia 1988 Brown	Included
Desert	Castorimorpha	P. amplus	1	1	1	2025	3	1,48	Millet seeds	7	7	98	483,9506173	Oecologia 1988 Brown	Included
Desert	Castorimorpha	P. amplus	1	0	0	2025	3	1,48	Millet seeds	7	5,8	81,2	400,9876543	Oecologia 1988 Brown	Included
Desert	Castorimorpha	P. amplus	1	0	1	2025	3	1,48	Millet seeds	7	5,99	83,86	414,1234568	Oecologia 1988 Brown	Included
Desert	Castorimorpha	P. amplus	1	1	0	2025	3	1,48	Millet seeds	7	6	84	414,8148148	Oecologia 1988 Brown	Included
Desert	Castorimorpha	P. amplus	1	1	1	2025	3	1,48	Millet seeds	7	6	84	414,8148148	Oecologia 1988 Brown	Included
Desert	Myomorpha	G. allenby	0	1	1	2700	5	1,85	Millet seeds	6	4,27	59,78	221,4074074	Oikos 1993 Kotler	Included
Desert	Myomorpha	G. allenby	0	0	1	2700	5	1,85	Millet seeds	6	4,38	61,32	227,1111111	Oikos 1993 Kotler	Included
Desert	Myomorpha	G. allenby	0	1	0	2700	5	1,85	Millet seeds	6	3,91	54,74	202,7407407	Oikos 1993 Kotler	Included
Desert	Myomorpha	G. allenby	0	0	0	2700	5	1,85	Millet seeds	6	3,82	53,48	198,0740741	Oikos 1993 Kotler	Included
Desert	Myomorpha	G. allenby	1	1	1	2700	5	1,85	Millet seeds	6	4,58	64,12	237,4814815	Oikos 1993 Kotler	Included
Desert	Myomorpha	G. allenby	1	0	1	2700	5	1,85	Millet seeds	6	4,21	58,94	218,2962963	Oikos 1993 Kotler	Included
Desert	Myomorpha	G. allenby	1	1	0	2700	5	1,85	Millet seeds	6	4,39	61,46	227,6296296	Oikos 1993 Kotler	Included
Desert	Myomorpha	G. allenby	1	0	0	2700	5	1,85	Millet seeds	6	4,07	56,98	211,037037	Oikos 1993 Kotler	Included
Desert	Myomorpha	G. pyramidium	0	1	1	2700	5	1,85	Millet seeds	6	4,51	63,14	233,8518519	Oikos 1993 Kotler	Included
Desert	Myomorpha	G. pyramidium	0	0	1	2700	5	1,85	Millet seeds	6	4,32	60,48	224	Oikos 1993 Kotler	Included
Desert	Myomorpha	G. pyramidium	0	1	0	2700	5	1,85	Millet seeds	6	4,11	57,54	213,1111111	Oikos 1993 Kotler	Included
Desert	Myomorpha	G. pyramidium	0	0	0	2700	5	1,85	Millet seeds	6	3,97	55,58	205,8518519	Oikos 1993 Kotler	Included
Desert	Myomorpha	G. pyramidium	1	1	1	2700	5	1,85	Millet seeds	6	4,37	61,18	226,5925926	Oikos 1993 Kotler	Included
Desert	Myomorpha	G. pyramidium	1	0	1	2700	5	1,85	Millet seeds	6	4,02	56,28	208,4444444	Oikos 1993 Kotler	Included
Desert	Myomorpha	G. pyramidium	1	1	0	2700	5	1,85	Millet seeds	6	4	56	207,4074074	Oikos 1993 Kotler	Included
Desert	Myomorpha	G. pyramidium	1	0	0	2700	5	1,85	Millet seeds	6	3,78	52,92	196	Oikos 1993 Kotler	Included
Desert	Myomorpha	G. allenby	0	0	0	2700	5	1,85	Millet seeds	1,5	0,859649123	12,04	44,57439896	Oikos 1995 Kotler	Included
Desert	Myomorpha	G. allenby	0	0	0	2700	5	1,85	Millet seeds	3	0,684210526	9,58	35,47758285	Oikos 1995 Kotler	Included
Desert	Myomorpha	G. allenby	0	0	0	2700	5	1,85	Millet seeds	6	0,807017544	11,3	41,84535413	Oikos 1995 Kotler	Included
Desert	Myomorpha	G. allenby	0	0	0	2700	5	1,85	Millet seeds	12	1,122807018	15,72	58,21962313	Oikos 1995 Kotler	Included
Desert	Myomorpha	G. allenby	1	0	0	2700	5	1,85	Millet seeds	1,5	1,122807018	15,72	58,21962313	Oikos 1995 Kotler	Included
Desert	Myomorpha	G. allenby	1	0	0	2700	5	1,85	Millet seeds	3	2,719298246	38,07	141,0006498	Oikos 1995 Kotler	Included
Desert	Myomorpha	G. allenby	1	0	0	2700	5	1,85	Millet seeds	6	5,50877193	77,12	285,640026	Oikos 1995 Kotler	Included
Desert	Myomorpha	G. allenby	1	0	0	2700	5	1,85	Millet seeds	12	11,45614035	160,39	594,0220923	Oikos 1995 Kotler	Included
Desert	Myomorpha	G. pyramidium	0	0	0	2700	5	1,85	Millet seeds	3	2,310344828	32,34	119,7956577	Oikos 1995 Kotler	Included
Desert	Myomorpha	G. pyramidium	0	0	0	2700	5	1,85	Millet seeds	6	2,120689655	29,69	109,9616858	Oikos 1995 Kotler	Included
Desert	Myomorpha	G. pyramidium	0	0	0	2700	5	1,85	Millet seeds	12	2,310344828	32,34	119,7956577	Oikos 1995 Kotler	Included
Desert	Myomorpha	G. pyramidium	0	0	0	2700	5	1,85	Millet seeds	18	2,5	35	129,6296296	Oikos 1995 Kotler	Included
Desert	Myomorpha	G. pyramidium	1	0	0	2700	5	1,85	Millet seeds	3	2,913793103	40,79	151,0855683	Oikos 1995 Kotler	Included
Desert	Myomorpha	G. pyramidium	1	0	0	2700	5	1,85	Millet seeds	6	5,534482759	77,48	286,9731801	Oikos 1995 Kotler	Included
Desert	Myomorpha	G. pyramidium	1	0	0	2700	5	1,85	Millet seeds	12	11,13793103	155,93	577,5223499	Oikos 1995 Kotler	Included
Desert	Myomorpha	G. pyramidium	1	0	0	2700	5	1,85	Millet seeds	18	17,15517241	240,17	889,5274585	Oikos 1995 Kotler	Included
Desert	Castorimorpha	C. penicillatus	1	0	0	1500	3	2	Millet seeds	3,75	0,55	7,7	51,33333333	Oikos 1999 Meyer	Included
Desert	Castorimorpha	C. penicillatus	1	1	0	1500	3	2	Millet seeds	3,75	1,9	26,6	177,3333333	Oikos 1999 Meyer	Included
Desert	Castorimorpha	C. penicillatus	1	0	0	1500	3	2	Millet seeds	3,75	1,4	19,6	130,6666667	Oikos 1999 Meyer	Included
Desert	Castorimorpha	C. penicillatus	1	1	0	1500	3	2	Millet seeds	3,75	2	28	186,6666667	Oikos 1999 Meyer	Included
Desert	Castorimorpha	C. penicillatus	1	0	0	1500	3	2	Millet seeds	3,75	2	28	186,6666667	Oikos 1999 Meyer	Included
Desert	Castorimorpha	C. penicillatus	1	1	0	1500	3	2	Millet seeds	3,75	2,1	29,4	196	Oikos 1999 Meyer	Included
Desert	Castorimorpha	C. penicillatus	1	0	0	1500	3	2	Millet seeds	3,75	2,5	35	233,3333333	Oikos 1999 Meyer	Included
Desert	Castorimorpha	C. penicillatus	1	1	0	1500	3	2	Millet seeds	3,75	1,6	22,4	149,3333333	Oikos 1999 Meyer	Included
Desert	Castorimorpha	C. penicillatus	1	0	0	1500	3	2	Millet seeds	3,75	1,25	17,5	116,6666667	Oikos 1999 Meyer	Included
Desert	Castorimorpha	C. penicillatus	1	1	0	1500	3	2	Millet seeds	3,75	1,55	21,7	144,6666667	Oikos 1999 Meyer	Included
Desert	Castorimorpha	C. penicillatus	1	0	0	1500	3	2	Millet seeds	3,75	0,45	6,3	42	Oikos 1999 Meyer	Included
Desert	Castorimorpha	C. penicillatus	1	1	0	1500	3	2	Millet seeds	3,75	0,45	6,3	42	Oikos 1999 Meyer	Included
Desert	Myomorpha	G. allenby	1	0	0	2700	5	1,85	Millet seeds	3	1,4	19,6	72,59259259	Oikos 2000 Garb	Included
Desert	Myomorpha	G. allenby	1	0	0	2700	5	1,85	Millet seeds	3	0,9	12,6	46,66666667	Oikos 2000 Garb	Included
Desert	Myomorpha	G. allenby	1	0	0	2700	5	1,85	Millet seeds	3	0,5	7	25,92592593	Oikos 2000 Garb	Included
Desert	Myomorpha	G. allenby	1	0	0	2700	5	1,85	Millet seeds	3	1,8	25,2	93,33333333	Oikos 2000 Garb	Included
Desert	Myomorpha	G. allenby	1	0	0	2700	5	1,85	Millet seeds	3	1,6	22,4	82,96296296	Oikos 2000 Garb	Included
Desert	Myomorpha	G. allenby	1	0	0	2700	5	1,85	Millet seeds	3	1,2	16,8	62,22222222	Oikos 2000 Garb	Included
Desert	Myomorpha	G. allenby	1	0	0	2700	5	1,85	Millet seeds	3	0,9	12,6	46,66666667	Oikos 2000 Garb	Included
Desert	Myomorpha	G. allenby	0	1	0	1064	3	2,82	Millet seeds	3	2,6	36,4	342,1052632	Proceedings Royal Society B 2010 Kotler	Included
Desert	Myomorpha	G. allenby	0	1	0	1064	3	2,82	Millet seeds	3	2,3	32,2	302,6315789	Proceedings Royal Society B 2010 Kotler	Included
Desert	Myomorpha	G. allenby	0	0	0	1064	3	2,82	Millet seeds	3	2	28	263,1578947	Proceedings Royal Society B 2010 Kotler	Included
Desert	Myomorpha	G. allenby	0	0	0	1064	3	2,82	Millet seeds	3	1,8	25,2	236,8421053	Proceedings Royal Society B 2010 Kotler	Included
Desert	Castorimorpha	P. amplus	1	0	1	2025	2,5	1,23	Millet seeds	10	7,2	100,8	497,7777778	The American Biology Teacher 1991 Smith	Included
Desert	Castorimorpha	P. amplus	1	0	0	2025	2,5	1,23	Millet seeds	10	6,8	95,2	470,1234568	The American Biology Teacher 1991 Smith	Included
Desert	Castorimorpha	P. amplus	0	0	1	2025	2,5	1,23	Millet seeds	10	4,8	67,2	331,8518519	The American Biology Teacher 1991 Smith	Included
Desert	Castorimorpha	P. amplus	0	0	0	2025	2,5	1,23	Millet seeds	10	3,2	44,8	221,2345679	The American Biology Teacher 1991 Smith	Included
Desert	Castorimorpha	D. merriami	1	0	0	1518	2	1,32	Oat seeds	4,1	3,8	60,8	400,5270092	The Southwestern Naturalist 2016 Fulgham	Not included
Desert	Castorimorpha	D. merriami	1	0	0	1518	2	1,32	Oat seeds	4,1	3,8	60,8	400,5270092	The Southwestern Naturalist 2016 Fulgham	Not included
Desert	Castorimorpha	D. merriami	0	0	0	1518	2	1,32	Oat seeds	4,1	3,2	51,2	337,2859025	The Southwestern Naturalist 2016 Fulgham	Not included
Desert	Castorimorpha	D. merriami	1	0	0	1518	2	1,32	Oat seeds	4,1	3,6	57,6	379,4466403	The Southwestern Naturalist 2016 Fulgham	Not included
Desert	Castorimorpha	D. merriami	1	0	0	1518	2	1,32	Oat seeds	4,1	3,3	52,8	347,826087	The Southwestern Naturalist 2016 Fulgham	Not included
Desert	Castorimorpha	D. merriami	0	0	0	1518	2	1,32	Oat seeds	4,1	2,75	44	289,8550725	The Southwestern Naturalist 2016 Fulgham	Not included
Desert	Castorimorpha	D. ordii	0	1	0	1060	2	1,89	Millet seeds	4	3,7	51,8	488,6792453	Western North American Naturalist 2007 Staap	Included
Desert	Castorimorpha	D. ordii	1	1	0	1060	2	1,89	Millet seeds	4	2,8	39,2	369,8113208	Western North American Naturalist 2007 Staap	Included
Desert	Castorimorpha	D. ordii	0	1	0	1060	2	1,89	Millet seeds	4	2,8	39,2	369,8113208	Western North American Naturalist 2007 Staap	Included
Desert	Castorimorpha	D. ordii	1	1	0	1060	2	1,89	Millet seeds	4	3,5	49	462,2641509	Western North American Naturalist 2007 Staap	Included
Desert	Castorimorpha	D. ordii	0	1	0	1060	2	1,89	Millet seeds	4	1,7	23,8	224,5283019	Western North American Naturalist 2007 Staap	Included
Desert	Castorimorpha	D. ordii	1	1	0	1060	2	1,89	Millet seeds	4	2	28	264,1509434	Western North American Naturalist 2007 Staap	Included
Desert	Castorimorpha	D. ordii	0	1	0	1060	2	1,89	Millet seeds	4	2,1	29,4	277,3584906	Western North American Naturalist 2007 Staap	Included
Desert	Castorimorpha	D. ordii	1	1	0	1060	2	1,89	Millet seeds	4	2,6	36,4	343,3962264	Western North American Naturalist 2007 Staap	Included
Desert	Castorimorpha	D. ordii	0	0	0	1060	2	1,89	Millet seeds	4	1,7	23,8	224,5283019	Western North American Naturalist 2007 Staap	Included
Desert	Castorimorpha	D. ordii	1	0	0	1060	2	1,89	Millet seeds	4	1,8	25,2	237,7358491	Western North American Naturalist 2007 Staap	Included
Desert	Castorimorpha	D. ordii	0	0	0	1060	2	1,89	Millet seeds	4	1,4	19,6	184,9056604	Western North American Naturalist 2007 Staap	Included
Desert	Castorimorpha	D. ordii	1	0	0	1060	2	1,89	Millet seeds	4	1,7	23,8	224,5283019	Western North American Naturalist 2007 Staap	Included
Forest	Sciuromorpha	S. niger	0	0	0	1540	4	2,6	Sunflower seeds	10,5	2,2	57,2	371,4285714	Behavioral Ecology 1998 Thorson	Included
Forest	Sciuromorpha	S. niger	0	0	1	1540	4	2,6	Sunflower seeds	10,5	2,6	67,6	438,961039	Behavioral Ecology 1998 Thorson	Included
Forest	Sciuromorpha	S. niger	0	0	1	1540	4	2,6	Sunflower seeds	10,5	3	78	506,4935065	Behavioral Ecology 1998 Thorson	Included
Forest	Sciuromorpha	S. niger	1	0	0	1540	4	2,6	Sunflower seeds	10,5	4,8	124,8	810,3896104	Behavioral Ecology 1998 Thorson	Included
Forest	Sciuromorpha	S. niger	1	0	1	1540	4	2,6	Sunflower seeds	10,5	5,7	148,2	962,3376623	Behavioral Ecology 1998 Thorson	Included
Forest	Sciuromorpha	S. niger	1	0	1	1540	4	2,6	Sunflower seeds	10,5	5,8	150,8	979,2207792	Behavioral Ecology 1998 Thorson	Included
Forest	Sciuromorpha	S. tridecemlineatus	0	0	0	1540	4	2,6	Sunflower seeds	10,5	3,6	93,6	607,7922078	Behavioral Ecology 1998 Thorson	Included
Forest	Sciuromorpha	S. tridecemlineatus	0	0	1	1540	4	2,6	Sunflower seeds	10,5	3,9	101,4	658,4415584	Behavioral Ecology 1998 Thorson	Included
Forest	Sciuromorpha	S. tridecemlineatus	0	0	1	1540	4	2,6	Sunflower seeds	10,5	4,2	109,2	709,0909091	Behavioral Ecology 1998 Thorson	Included
Forest	Sciuromorpha	S. tridecemlineatus	1	0	0	1540	4	2,6	Sunflower seeds	10,5	7	182	1181,818182	Behavioral Ecology 1998 Thorson	Included
Forest	Sciuromorpha	S. tridecemlineatus	1	0	1	1540	4	2,6	Sunflower seeds	10,5	7,2	187,2	1215,584416	Behavioral Ecology 1998 Thorson	Included
Forest	Sciuromorpha	S. tridecemlineatus	1	0	1	1540	4	2,6	Sunflower seeds	10,5	8,1	210,6	1367,532468	Behavioral Ecology 1998 Thorson	Included
Forest	Sciuromorpha	S. niger	0	0	0	480	2	4,17	Sunflower seeds	10	4,7	122,2	2545,833333	Ecology 2000 Schmidt	Included
Forest	Sciuromorpha	S. niger	1	0	0	480	2	4,17	Sunflower seeds	10	3,5	91	1895,833333	Ecology 2000 Schmidt	Included
Forest	Sciuromorpha	S. niger	0	0	0	480	2	4,17	Sunflower seeds	10	2,3	59,8	1245,833333	Ecology 2000 Schmidt	Included
Forest	Sciuromorpha	S. niger	1	0	0	480	2	4,17	Sunflower seeds	10	1,5	39	812,5	Ecology 2000 Schmidt	Included
Forest	Sciuromorpha	S. niger	0	0	0	480	2	4,17	Sunflower seeds	10	2	52	1083,333333	Ecology 2000 Schmidt	Included
Forest	Sciuromorpha	S. niger	1	0	0	480	2	4,17	Sunflower seeds	10	1,5	39	812,5	Ecology 2000 Schmidt	Included
Forest	Myomorpha	R. fuscipes	0	0	0	1015	6	5,91	Peanut seeds	30	4,5	117	1152,70936	Oecologia 2015 Carthey	Not included
Forest	Myomorpha	R. fuscipes	0	0	1	1015	6	5,91	Peanut seeds	30	11	286	2817,73399	Oecologia 2015 Carthey	Not included
Forest	Sciuromorpha	T. hudsonicus	1	0	0	2700	2,25	0,83	Sunflower seeds	20	5,7	148,2	548,8888889	Oikos 1998 Guerra	Included
Forest	Sciuromorpha	T. hudsonicus	0	0	0	2700	2,25	0,83	Sunflower seeds	20	4,5	117	433,3333333	Oikos 1998 Guerra	Included
Forest	Sciuromorpha	T. striatus	1	0	0	2700	2,25	0,83	Sunflower seeds	20	8,7	226,2	837,7777778	Oikos 1998 Guerra	Included
Forest	Sciuromorpha	T. striatus	0	0	0	2700	2,25	0,83	Sunflower seeds	20	8,4	218,4	808,8888889	Oikos 1998 Guerra	Included
Forest	Sciuromorpha	S. lateralis	1	0	0	2025	2,5	1,23	Millet seeds	6,5	1,1	15,4	76,04938272	The American Biology Teacher 1991 Smith	Included
Forest	Sciuromorpha	S. lateralis	0	0	0	2025	2,5	1,23	Millet seeds	6,5	0,75	10,5	51,85185185	The American Biology Teacher 1991 Smith	Included
Forest	Sciuromorpha	T. minimus	0	0	0	2025	2,5	1,23	Millet seeds	6,5	0,4	5,6	27,65432099	The American Biology Teacher 1991 Smith	Included
Forest	Sciuromorpha	T. minimus	1	0	0	2025	2,5	1,23	Millet seeds	6,5	2,1	29,4	145,1851852	The American Biology Teacher 1991 Smith	Included
Forest	Sciuromorpha	S. carolinensis	0	0	0	NA	3	NA	Sunflower seeds	20	12,5	325	NA	Thesis 2014 Collier	Not included
Forest	Sciuromorpha	S. carolinensis	1	0	0	NA	3	NA	Sunflower seeds	20	16,5	429	NA	Thesis 2014 Collier	Not included
Forest	Sciuromorpha	S. carolinensis	0	0	0	NA	3	NA	Sunflower seeds	20	11	286	NA	Thesis 2014 Collier	Not included
Forest	Sciuromorpha	S. carolinensis	1	0	0	NA	3	NA	Sunflower seeds	20	16,2	421,2	NA	Thesis 2014 Collier	Not included
Forest	Sciuromorpha	S. carolinensis	0	0	0	NA	3	NA	Sunflower seeds	20	9	234	NA	Thesis 2014 Collier	Not included
Forest	Sciuromorpha	S. carolinensis	1	0	0	NA	3	NA	Sunflower seeds	20	15	390	NA	Thesis 2014 Collier	Not included
Forest	Sciuromorpha	S. carolinensis	0	0	0	NA	3	NA	Sunflower seeds	20	11,75	305,5	NA	Thesis 2014 Collier	Not included
Forest	Sciuromorpha	S. carolinensis	1	0	0	NA	3	NA	Sunflower seeds	20	17	442	NA	Thesis 2014 Collier	Not included
Grassland	Myomorpha	P. maniculatus	0	0	0	NA	1,5	NA	Millet seeds	4	0,9	12,6	NA	Annales Zoologici Fennici 2001 Morris	Not included
Grassland	Myomorpha	P. maniculatus	1	0	0	NA	1,5	NA	Millet seeds	4	1,3	18,2	NA	Annales Zoologici Fennici 2001 Morris	Not included
Grassland	Myomorpha	P. polionotus	0	0	0	729	1	1,37	Millet seeds	2,6	0,91	12,74	174,7599451	Behavioral Ecology 2004 Orrock	Not included
Grassland	Myomorpha	P. polionotus	0	0	1	729	1	1,37	Millet seeds	2,6	1,17	16,38	224,691358	Behavioral Ecology 2004 Orrock	Not included
Grassland	Myomorpha	P. polionotus	1	0	0	729	1	1,37	Millet seeds	2,6	1,2	16,8	230,4526749	Behavioral Ecology 2004 Orrock	Not included
Grassland	Myomorpha	P. polionotus	1	0	1	729	1	1,37	Millet seeds	2,6	1,6	22,4	307,2702332	Behavioral Ecology 2004 Orrock	Not included
Grassland	Myomorpha	P. polionotus	0	0	0	729	1	1,37	Millet seeds	2,6	1,4	19,6	268,861454	Behavioral Ecology 2004 Orrock	Not included
Grassland	Myomorpha	P. polionotus	0	0	1	729	1	1,37	Millet seeds	2,6	2,2	30,8	422,4965706	Behavioral Ecology 2004 Orrock	Not included
Grassland	Myomorpha	P. polionotus	1	0	0	729	1	1,37	Millet seeds	2,6	1,7	23,8	326,4746228	Behavioral Ecology 2004 Orrock	Not included
Grassland	Myomorpha	P. polionotus	1	0	1	729	1	1,37	Millet seeds	2,6	1,9	26,6	364,8834019	Behavioral Ecology 2004 Orrock	Not included
Grassland	Myomorpha	P. polionotus	0	0	0	729	1	1,37	Millet seeds	2,62	0,917	12,84	176,1042524	Behavioral Ecology 2004b Orrock	Not included
Grassland	Myomorpha	P. polionotus	1	0	0	729	1	1,37	Millet seeds	2,62	1,18	16,52	226,611797	Behavioral Ecology 2004b Orrock	Not included
Grassland	Myomorpha	P. polionotus	0	0	1	729	1	1,37	Millet seeds	2,62	1,07	14,98	205,4869684	Behavioral Ecology 2004b Orrock	Not included
Grassland	Myomorpha	P. polionotus	0	0	1	729	1	1,37	Millet seeds	2,62	1,18	16,52	226,611797	Behavioral Ecology 2004b Orrock	Not included
Grassland	Myomorpha	P. polionotus	0	0	1	729	1	1,37	Millet seeds	2,62	1,09	15,26	209,3278464	Behavioral Ecology 2004b Orrock	Not included
Grassland	Myomorpha	P. polionotus	0	0	0	729	1	1,37	Millet seeds	2,62	1,09	15,26	209,3278464	Behavioral Ecology 2004b Orrock	Not included
Grassland	Myomorpha	P. polionotus	0	0	0	729	1	1,37	Millet seeds	2,62	0,8	11,2	153,6351166	Behavioral Ecology 2004b Orrock	Not included
Grassland	Myomorpha	P. polionotus	0	0	0	729	1	1,37	Millet seeds	2,62	0,95	13,3	182,441701	Behavioral Ecology 2004b Orrock	Not included
Grassland	Myomorpha	M. glareolus	1	0	0	256	1	3,91	Millet seeds	3,3	2	28	1093,75	Behavioral Ecology 2008 Eccard	Not included
Grassland	Myomorpha	M. glareolus	0	0	0	256	1	3,91	Millet seeds	3,3	1,4	19,6	765,625	Behavioral Ecology 2008 Eccard	Not included
Grassland	Myomorpha	M. glareolus	0	0	0	256	1	3,91	Millet seeds	3,3	1,9	26,6	1039,0625	Behavioral Ecology 2008 Eccard	Not included
Grassland	Myomorpha	M. glareolus	0	0	1	256	1	3,91	Millet seeds	3,3	1,2	16,8	656,25	Behavioral Ecology 2008 Eccard	Not included
Grassland	Myomorpha	M. glareolus	0	0	0	256	1	3,91	Millet seeds	3,3	1,8	25,2	984,375	Behavioral Ecology 2008 Eccard	Not included
Grassland	Myomorpha	M. glareolus	0	0	1	256	1	3,91	Millet seeds	3,3	2,4	33,6	1312,5	Behavioral Ecology 2008 Eccard	Not included
Grassland	Myomorpha	M. musculus	0	0	0	600	1,5	2,5	Sunflower seeds	3	0,3	7,8	130	Behavioral Ecology and Sociobiology 2006 Pastro	Not included
Grassland	Myomorpha	M. musculus	0	0	0	600	1,5	2,5	Sunflower seeds	3	0,28	7,28	121,3333333	Behavioral Ecology and Sociobiology 2006 Pastro	Not included
Grassland	Myomorpha	M. musculus	0	0	0	600	1,5	2,5	Sunflower seeds	3	0,3	7,8	130	Behavioral Ecology and Sociobiology 2006 Pastro	Not included
Grassland	Myomorpha	M. musculus	0	0	0	600	1,5	2,5	Sunflower seeds	3	0,2	5,2	86,66666667	Behavioral Ecology and Sociobiology 2006 Pastro	Not included
Grassland	Myomorpha	M. musculus	1	0	0	600	1,5	2,5	Sunflower seeds	3	2,1	54,6	910	Behavioral Ecology and Sociobiology 2006 Pastro	Not included
Grassland	Myomorpha	M. musculus	1	0	0	600	1,5	2,5	Sunflower seeds	3	2,2	57,2	953,3333333	Behavioral Ecology and Sociobiology 2006 Pastro	Not included
Grassland	Myomorpha	M. musculus	1	0	0	600	1,5	2,5	Sunflower seeds	3	1,8	46,8	780	Behavioral Ecology and Sociobiology 2006 Pastro	Not included
Grassland	Myomorpha	M. musculus	1	0	0	600	1,5	2,5	Sunflower seeds	3	1,6	41,6	693,3333333	Behavioral Ecology and Sociobiology 2006 Pastro	Not included
Grassland	Myomorpha	P. polionotus	0	1	0	NA	3	NA	Millet seeds	5	3,4	47,6	NA	Conservation Biology 2004 BIRD	Not included
Grassland	Myomorpha	P. polionotus	0	1	0	NA	3	NA	Millet seeds	5	3	42	NA	Conservation Biology 2004 BIRD	Not included
Grassland	Myomorpha	P. polionotus	0	1	0	NA	3	NA	Millet seeds	5	3,1	43,4	NA	Conservation Biology 2004 BIRD	Not included
Grassland	Myomorpha	P. polionotus	0	1	0	NA	3	NA	Millet seeds	5	2,8	39,2	NA	Conservation Biology 2004 BIRD	Not included
Grassland	Myomorpha	P. polionotus	0	1	0	NA	3	NA	Millet seeds	5	2,5	35	NA	Conservation Biology 2004 BIRD	Not included
Grassland	Myomorpha	P. polionotus	0	1	0	NA	3	NA	Millet seeds	5	2	28	NA	Conservation Biology 2004 BIRD	Not included
Grassland	Myomorpha	P. polionotus	0	0	0	NA	3	NA	Millet seeds	5	1,6	22,4	NA	Conservation Biology 2004 BIRD	Not included
Grassland	Myomorpha	P. polionotus	0	0	0	NA	3	NA	Millet seeds	5	1,6	22,4	NA	Conservation Biology 2004 BIRD	Not included
Grassland	Myomorpha	P. polionotus	0	0	0	NA	3	NA	Millet seeds	5	1,5	21	NA	Conservation Biology 2004 BIRD	Not included
Grassland	Myomorpha	P. polionotus	0	0	0	NA	3	NA	Millet seeds	5	1,7	23,8	NA	Conservation Biology 2004 BIRD	Not included
Grassland	Myomorpha	P. polionotus	0	0	0	NA	3	NA	Millet seeds	5	1,9	26,6	NA	Conservation Biology 2004 BIRD	Not included
Grassland	Myomorpha	P. polionotus	0	0	0	NA	3	NA	Millet seeds	5	1,9	26,6	NA	Conservation Biology 2004 BIRD	Not included
Grassland	Myomorpha	P. polionotus	0	0	0	NA	3	NA	Millet seeds	5	1,9	26,6	NA	Conservation Biology 2004 BIRD	Not included
Grassland	Myomorpha	P. polionotus	0	0	0	NA	3	NA	Millet seeds	5	1,3	18,2	NA	Conservation Biology 2004 BIRD	Not included
Grassland	Myomorpha	P. polionotus	0	0	0	NA	3	NA	Millet seeds	5	1,3	18,2	NA	Conservation Biology 2004 BIRD	Not included
Grassland	Myomorpha	P. polionotus	0	0	0	NA	3	NA	Millet seeds	5	1,8	25,2	NA	Conservation Biology 2004 BIRD	Not included
Grassland	Myomorpha	P. polionotus	0	1	0	NA	3	NA	Millet seeds	5	2,1	29,4	NA	Conservation Biology 2004 BIRD	Not included
Grassland	Myomorpha	P. polionotus	0	1	0	NA	3	NA	Millet seeds	5	2,6	36,4	NA	Conservation Biology 2004 BIRD	Not included
Grassland	Myomorpha	P. polionotus	0	1	0	NA	3	NA	Millet seeds	5	1,9	26,6	NA	Conservation Biology 2004 BIRD	Not included
Grassland	Myomorpha	P. polionotus	0	1	0	NA	3	NA	Millet seeds	5	2,5	35	NA	Conservation Biology 2004 BIRD	Not included
Grassland	Myomorpha	P. polionotus	0	1	0	NA	3	NA	Millet seeds	5	2,4	33,6	NA	Conservation Biology 2004 BIRD	Not included
Grassland	Myomorpha	P. polionotus	0	1	0	NA	3	NA	Millet seeds	5	2,3	32,2	NA	Conservation Biology 2004 BIRD	Not included
Grassland	Myomorpha	P. polionotus	0	0	0	NA	3	NA	Millet seeds	5	2	28	NA	Conservation Biology 2004 BIRD	Not included
Grassland	Myomorpha	P. polionotus	0	0	0	NA	3	NA	Millet seeds	5	1,6	22,4	NA	Conservation Biology 2004 BIRD	Not included
Grassland	Myomorpha	P. polionotus	0	0	0	NA	3	NA	Millet seeds	5	1,4	19,6	NA	Conservation Biology 2004 BIRD	Not included
Grassland	Myomorpha	P. polionotus	0	0	0	NA	3	NA	Millet seeds	5	2	28	NA	Conservation Biology 2004 BIRD	Not included
Grassland	Myomorpha	P. polionotus	0	0	0	NA	3	NA	Millet seeds	5	2	28	NA	Conservation Biology 2004 BIRD	Not included
Grassland	Myomorpha	P. polionotus	0	0	0	NA	3	NA	Millet seeds	5	2,3	32,2	NA	Conservation Biology 2004 BIRD	Not included
Grassland	Myomorpha	P. polionotus	0	0	0	NA	3	NA	Millet seeds	5	2,3	32,2	NA	Conservation Biology 2004 BIRD	Not included
Grassland	Myomorpha	P. polionotus	0	0	0	NA	3	NA	Millet seeds	5	1,9	26,6	NA	Conservation Biology 2004 BIRD	Not included
Grassland	Myomorpha	P. polionotus	0	0	0	NA	3	NA	Millet seeds	5	1,8	25,2	NA	Conservation Biology 2004 BIRD	Not included
Grassland	Myomorpha	P. leucopus	1	0	0	279	0,5	1,79	Various seeds	2,5	1,9	38	1362,007168	Ecology 2004 Wolf	Not included
Grassland	Myomorpha	P. leucopus	1	0	0	279	0,5	1,79	Various seeds	2,5	1,25	25	896,0573477	Ecology 2004 Wolf	Not included
Grassland	Myomorpha	P. leucopus	0	0	0	279	0,5	1,79	Various seeds	2,5	0,4	8	286,7383513	Ecology 2004 Wolf	Not included
Grassland	Myomorpha	P. leucopus	0	0	0	279	0,5	1,79	Various seeds	2,5	0,3	6	215,0537634	Ecology 2004 Wolf	Not included
Grassland	Myomorpha	P. leucopus	1	0	0	279	0,5	1,79	Various seeds	2,5	0,8	16	573,4767025	Ecology 2004 Wolf	Not included
Grassland	Myomorpha	P. leucopus	1	0	0	279	0,5	1,79	Various seeds	2,5	0,6	12	430,1075269	Ecology 2004 Wolf	Not included
Grassland	Myomorpha	P. leucopus	0	0	0	279	0,5	1,79	Various seeds	2,5	0,25	5	179,2114695	Ecology 2004 Wolf	Not included
Grassland	Myomorpha	P. leucopus	0	0	0	279	0,5	1,79	Various seeds	2,5	0,2	4	143,3691756	Ecology 2004 Wolf	Not included
Grassland	Myomorpha	S. hispidus	0	0	1	1423	3,3	2,32	Sunflower seeds	10	4,4	114,4	803,9353479	etd.lib.ttu.edu 2007 Felts	Included
Grassland	Myomorpha	S. hispidus	0	0	1	1423	3,3	2,32	Sunflower seeds	10	2,2	57,2	401,9676739	etd.lib.ttu.edu 2007 Felts	Included
Grassland	Myomorpha	S. hispidus	0	0	1	1423	3,3	2,32	Sunflower seeds	10	2,4	62,4	438,5101897	etd.lib.ttu.edu 2007 Felts	Included
Grassland	Myomorpha	S. hispidus	0	0	1	1423	3,3	2,32	Sunflower seeds	10	2	52	365,4251581	etd.lib.ttu.edu 2007 Felts	Included
Grassland	Myomorpha	S. hispidus	0	0	1	1423	3,3	2,32	Sunflower seeds	10	5	130	913,5628953	etd.lib.ttu.edu 2007 Felts	Included
Grassland	Myomorpha	S. hispidus	1	0	1	1423	3,3	2,32	Sunflower seeds	10	6,7	174,2	1224,17428	etd.lib.ttu.edu 2007 Felts	Included
Grassland	Myomorpha	S. hispidus	1	0	1	1423	3,3	2,32	Sunflower seeds	10	7,3	189,8	1333,801827	etd.lib.ttu.edu 2007 Felts	Included
Grassland	Myomorpha	S. hispidus	1	0	1	1423	3,3	2,32	Sunflower seeds	10	5,7	148,2	1041,461701	etd.lib.ttu.edu 2007 Felts	Included
Grassland	Myomorpha	S. hispidus	1	0	1	1423	3,3	2,32	Sunflower seeds	10	7,1	184,6	1297,259311	etd.lib.ttu.edu 2007 Felts	Included
Grassland	Myomorpha	S. hispidus	1	0	1	1423	3,3	2,32	Sunflower seeds	10	7	182	1278,988053	etd.lib.ttu.edu 2007 Felts	Included
Grassland	Myomorpha	S. hispidus	0	0	0	1423	3,3	2,32	Sunflower seeds	10	2,4	62,4	438,5101897	etd.lib.ttu.edu 2007 Felts	Included
Grassland	Myomorpha	S. hispidus	1	0	0	1423	3,3	2,32	Sunflower seeds	10	3,5	91	639,4940267	etd.lib.ttu.edu 2007 Felts	Included
Grassland	Myomorpha	S. hispidus	1	0	0	1423	3,3	2,32	Sunflower seeds	10	3,8	98,8	694,3078004	etd.lib.ttu.edu 2007 Felts	Included
Grassland	Myomorpha	S. hispidus	0	1	0	1423	3,3	2,32	Sunflower seeds	10	3,7	96,2	676,0365425	etd.lib.ttu.edu 2007 Felts	Included
Grassland	Myomorpha	S. hispidus	0	0	0	1423	3,3	2,32	Sunflower seeds	10	2,8	72,8	511,5952214	etd.lib.ttu.edu 2007 Felts	Included
Grassland	Myomorpha	S. hispidus	0	0	0	1423	3,3	2,32	Sunflower seeds	5	2,1	54,6	383,696416	etd.lib.ttu.edu 2007 Felts	Included
Grassland	Myomorpha	S. hispidus	0	0	0	1423	3,3	2,32	Sunflower seeds	5	1,5	39	274,0688686	etd.lib.ttu.edu 2007 Felts	Included
Grassland	Myomorpha	S. hispidus	1	0	0	1423	3,3	2,32	Sunflower seeds	5	2,9	75,4	529,8664793	etd.lib.ttu.edu 2007 Felts	Included
Grassland	Myomorpha	S. hispidus	1	0	0	1423	3,3	2,32	Sunflower seeds	5	2,5	65	456,7814476	etd.lib.ttu.edu 2007 Felts	Included
Grassland	Myomorpha	S. hispidus	1	0	0	1423	3,3	2,32	Sunflower seeds	5	3	78	548,1377372	etd.lib.ttu.edu 2007 Felts	Included
Grassland	Myomorpha	S. hispidus	1	0	0	1423	3,3	2,32	Sunflower seeds	5	2,7	70,2	493,3239635	etd.lib.ttu.edu 2007 Felts	Included
Grassland	Myomorpha	S. hispidus	0	0	0	1423	3,3	2,32	Sunflower seeds	10	3,4	88,4	621,2227688	etd.lib.ttu.edu 2007 Felts	Included
Grassland	Myomorpha	S. hispidus	1	0	0	1423	3,3	2,32	Sunflower seeds	10	5,1	132,6	931,8341532	etd.lib.ttu.edu 2007 Felts	Included
Grassland	Myomorpha	S. hispidus	1	0	0	1423	3,3	2,32	Sunflower seeds	10	5,9	153,4	1078,004216	etd.lib.ttu.edu 2007 Felts	Included
Grassland	Myomorpha	P. maniculatus	0	0	0	NA	0,3	NA	Millet seeds	1	0,28	3,92	NA	Functional Ecology 2001 Davidson	Not included
Grassland	Myomorpha	P. maniculatus	0	0	0	NA	0,3	NA	Millet seeds	2	0,16	2,24	NA	Functional Ecology 2001 Davidson	Not included
Grassland	Myomorpha	P. maniculatus	0	0	0	NA	0,3	NA	Millet seeds	4	0,2	2,8	NA	Functional Ecology 2001 Davidson	Not included
Grassland	Myomorpha	P. maniculatus	0	0	0	NA	0,3	NA	Millet seeds	8	0,24	3,36	NA	Functional Ecology 2001 Davidson	Not included
Grassland	Myomorpha	P. maniculatus	0	0	0	NA	0,3	NA	Millet seeds	16	0,48	6,72	NA	Functional Ecology 2001 Davidson	Not included
Grassland	Myomorpha	M. musculus	1	0	0	510	1	1,96	Sunflower seeds	3	0,9	23,4	458,8235294	Journal of Animal Ecology 2004 Arthur	Not included
Grassland	Myomorpha	M. musculus	0	0	0	510	1	1,96	Sunflower seeds	3	0,3	7,8	152,9411765	Journal of Animal Ecology 2004 Arthur	Not included
Grassland	Myomorpha	M. musculus	1	0	1	510	1	1,96	Sunflower seeds	3	2,1	54,6	1070,588235	Journal of Animal Ecology 2004 Arthur	Not included
Grassland	Myomorpha	M. musculus	0	0	1	510	1	1,96	Sunflower seeds	3	0,75	19,5	382,3529412	Journal of Animal Ecology 2004 Arthur	Not included
Grassland	Myomorpha	M. musculus	1	0	1	510	1	1,96	Sunflower seeds	3	2,3	59,8	1172,54902	Journal of Animal Ecology 2004 Arthur	Not included
Grassland	Myomorpha	M. musculus	0	0	1	510	1	1,96	Sunflower seeds	3	0,15	3,9	76,47058824	Journal of Animal Ecology 2004 Arthur	Not included
Grassland	Myomorpha	M. musculus	1	0	0	510	1	1,96	Sunflower seeds	3	1,35	35,1	688,2352941	Journal of Animal Ecology 2004 Arthur	Not included
Grassland	Myomorpha	M. musculus	0	0	0	510	1	1,96	Sunflower seeds	3	0,45	11,7	229,4117647	Journal of Animal Ecology 2004 Arthur	Not included
Grassland	Myomorpha	M. musculus	1	0	1	510	1	1,96	Sunflower seeds	3	2,7	70,2	1376,470588	Journal of Animal Ecology 2004 Arthur	Not included
Grassland	Myomorpha	M. musculus	0	0	1	510	1	1,96	Sunflower seeds	3	0,75	19,5	382,3529412	Journal of Animal Ecology 2004 Arthur	Not included
Grassland	Myomorpha	M. musculus	1	0	1	510	1	1,96	Sunflower seeds	3	2,62	68,12	1335,686275	Journal of Animal Ecology 2004 Arthur	Not included
Grassland	Myomorpha	M. musculus	0	0	1	510	1	1,96	Sunflower seeds	3	1,2	31,2	611,7647059	Journal of Animal Ecology 2004 Arthur	Not included
Grassland	Myomorpha	M. musculus	1	0	1	510	1	1,96	Sunflower seeds	3	2,85	74,1	1452,941176	Journal of Animal Ecology 2004 Arthur	Not included
Grassland	Myomorpha	M. musculus	0	0	1	510	1	1,96	Sunflower seeds	3	0,45	11,7	229,4117647	Journal of Animal Ecology 2004 Arthur	Not included
Grassland	Myomorpha	P. polionotus	0	0	0	729	1	1,37	Millet seeds	3,7	0,95	13,3	182,441701	Journal of Mammalogy 2005 Orrock	Not included
Grassland	Myomorpha	P. polionotus	1	0	0	729	1	1,37	Millet seeds	3,7	1,1	15,4	211,2482853	Journal of Mammalogy 2005 Orrock	Not included
Grassland	Myomorpha	P. polionotus	1	0	0	729	1	1,37	Millet seeds	3,7	1,15	16,1	220,8504801	Journal of Mammalogy 2005 Orrock	Not included
Grassland	Myomorpha	P. polionotus	0	0	0	729	1	1,37	Millet seeds	3,7	1,1	15,4	211,2482853	Journal of Mammalogy 2005 Orrock	Not included
Grassland	Myomorpha	P. polionotus	1	0	0	729	1	1,37	Millet seeds	3,7	1,2	16,8	230,4526749	Journal of Mammalogy 2005 Orrock	Not included
Grassland	Myomorpha	P. polionotus	0	0	0	729	1	1,37	Millet seeds	3,7	0,75	10,5	144,0329218	Journal of Mammalogy 2005 Orrock	Not included
Grassland	Myomorpha	P. polionotus	1	0	0	729	1	1,37	Millet seeds	3,7	0,9	12,6	172,8395062	Journal of Mammalogy 2005 Orrock	Not included
Grassland	Myomorpha	P. polionotus	1	0	0	729	1	1,37	Millet seeds	3,7	1,25	17,5	240,0548697	Journal of Mammalogy 2005 Orrock	Not included
Grassland	Sciuromorpha	P. franklinii	0	0	0	1540	4	2,6	Peanut seeds	6,55	1,54	40,04	260	Journal of Mammalogy 2012 Duggan	Not included
Grassland	Sciuromorpha	P. franklinii	1	0	0	1540	4	2,6	Peanut seeds	6,55	3,48	90,48	587,5324675	Journal of Mammalogy 2012 Duggan	Not included
Grassland	Castorimorpha	D. ingens	0	1	0	NA	NA	NA	Various seeds	5	2,2	44	NA	Journal of Mammalogy 2012 Prugh	Not included
Grassland	Castorimorpha	D. ingens	0	0	0	NA	NA	NA	Various seeds	5	1,9	38	NA	Journal of Mammalogy 2012 Prugh	Not included
Grassland	Castorimorpha	D. ingens	0	0	0	NA	NA	NA	Various seeds	5	2,1	42	NA	Journal of Mammalogy 2012 Prugh	Not included
Grassland	Myomorpha	M. musculus	0	1	0	NA	0,5	NA	Millet seeds	3	1,85	25,9	NA	New Zealand Journal of Ecology 2013 Shapira	Not included
Grassland	Myomorpha	M. musculus	0	1	0	NA	0,5	NA	Millet seeds	3	2	28	NA	New Zealand Journal of Ecology 2013 Shapira	Not included
Grassland	Myomorpha	M. musculus	0	0	0	NA	0,5	NA	Millet seeds	3	1,5	21	NA	New Zealand Journal of Ecology 2013 Shapira	Not included
Grassland	Myomorpha	M. musculus	0	0	0	NA	0,5	NA	Millet seeds	3	1,6	22,4	NA	New Zealand Journal of Ecology 2013 Shapira	Not included
Grassland	Myomorpha	M. musculus	0	1	0	NA	0,5	NA	Millet seeds	3	1,9	26,6	NA	New Zealand Journal of Ecology 2013 Shapira	Not included
Grassland	Myomorpha	M. musculus	0	1	0	NA	0,5	NA	Millet seeds	3	1,7	23,8	NA	New Zealand Journal of Ecology 2013 Shapira	Not included
Grassland	Myomorpha	M. musculus	0	0	0	NA	0,5	NA	Millet seeds	3	1,5	21	NA	New Zealand Journal of Ecology 2013 Shapira	Not included
Grassland	Myomorpha	M. musculus	0	0	0	NA	0,5	NA	Millet seeds	3	1,7	23,8	NA	New Zealand Journal of Ecology 2013 Shapira	Not included
Grassland	Myomorpha	M. glareolus	0	0	0	324	1	3,09	Sunflower seeds	4,5	0,21	5,46	168,5185185	Oecologia 2004 Sundell	Not included
Grassland	Myomorpha	M. glareolus	1	0	0	324	1	3,09	Sunflower seeds	4,5	0,21	5,46	168,5185185	Oecologia 2004 Sundell	Not included
Grassland	Myomorpha	M. glareolus	0	0	0	324	1	3,09	Sunflower seeds	4,5	0,1	2,6	80,24691358	Oecologia 2004 Sundell	Not included
Grassland	Myomorpha	M. glareolus	1	0	0	324	1	3,09	Sunflower seeds	4,5	0,16	4,16	128,3950617	Oecologia 2004 Sundell	Not included
Grassland	Myomorpha	M. glareolus	0	0	1	324	1	3,09	Sunflower seeds	4,5	0,32	8,32	256,7901235	Oecologia 2004 Sundell	Not included
Grassland	Myomorpha	M. glareolus	1	0	1	324	1	3,09	Sunflower seeds	4,5	0,37	9,62	296,9135802	Oecologia 2004 Sundell	Not included
Grassland	Myomorpha	M. glareolus	0	0	1	324	1	3,09	Sunflower seeds	4,5	0,32	8,32	256,7901235	Oecologia 2004 Sundell	Not included
Grassland	Myomorpha	M. glareolus	1	0	1	324	1	3,09	Sunflower seeds	4,5	0,21	5,46	168,5185185	Oecologia 2004 Sundell	Not included
Grassland	Myomorpha	P. leucopus	1	0	0	512	1	1,95	Millet seeds	4	2,1	29,4	574,21875	Oecologia 2005 Wilder	Not included
Grassland	Myomorpha	P. leucopus	0	0	0	512	1	1,95	Millet seeds	4	2	28	546,875	Oecologia 2005 Wilder	Not included
Grassland	Myomorpha	P. leucopus	1	0	0	512	1	1,95	Millet seeds	4	3,5	49	957,03125	Oecologia 2005 Wilder	Not included
Grassland	Myomorpha	P. leucopus	0	0	0	512	1	1,95	Millet seeds	4	3	42	820,3125	Oecologia 2005 Wilder	Not included
Grassland	Myomorpha	P. maniculatus	1	0	0	750	1,5	2	Millet seeds	4	1,28	17,92	238,9333333	Oikos 1997 Morris	Not included
Grassland	Myomorpha	P. maniculatus	1	0	0	750	1,5	2	Millet seeds	4	1,89	26,46	352,8	Oikos 1997 Morris	Not included
Grassland	Myomorpha	P. maniculatus	0	0	0	750	1,5	2	Millet seeds	4	1,1	15,4	205,3333333	Oikos 1997 Morris	Not included
Grassland	Myomorpha	P. maniculatus	0	0	0	750	1,5	2	Millet seeds	4	1,72	24,08	321,0666667	Oikos 1997 Morris	Not included
Grassland	Myomorpha	M. arvalis	1	1	0	600	1	1,67	Millet seeds	5	1,5	21	350	Oikos 2000 Jacob	Not included
Grassland	Myomorpha	M. arvalis	1	0	0	600	1	1,67	Millet seeds	5	3,5	49	816,6666667	Oikos 2000 Jacob	Not included
Grassland	Myomorpha	M. arvalis	1	1	0	600	1	1,67	Millet seeds	5	2,2	30,8	513,3333333	Oikos 2000 Jacob	Not included
Grassland	Myomorpha	M. arvalis	1	0	0	600	1	1,67	Millet seeds	5	2,5	35	583,3333333	Oikos 2000 Jacob	Not included
Grassland	Myomorpha	M. arvalis	0	1	0	600	1	1,67	Millet seeds	5	0,9	12,6	210	Oikos 2000 Jacob	Not included
Grassland	Myomorpha	M. arvalis	0	0	0	600	1	1,67	Millet seeds	5	0,4	5,6	93,33333333	Oikos 2000 Jacob	Not included
Grassland	Myomorpha	M. arvalis	0	0	0	706	1	1,42	Alfalfa sprouts	5	1,8	3,6	50,99150142	Oikos 2002 Pusenius	Not included
Grassland	Myomorpha	M. arvalis	0	0	0	706	1	1,42	Alfalfa sprouts	5	1,4	2,8	39,66005666	Oikos 2002 Pusenius	Not included
Grassland	Myomorpha	M. arvalis	1	0	0	706	1	1,42	Alfalfa sprouts	5	1,9	3,8	53,82436261	Oikos 2002 Pusenius	Not included
Grassland	Myomorpha	M. arvalis	1	0	0	706	1	1,42	Alfalfa sprouts	5	2	4	56,6572238	Oikos 2002 Pusenius	Not included
Grassland	Myomorpha	M. musculus	1	0	0	490	1	2,04	Sunflower seeds	2,25	2,25	58,5	1193,877551	Oikos 2002 Ylonen	Not included
Grassland	Myomorpha	M. musculus	1	0	0	490	1	2,04	Sunflower seeds	2,25	1,8	46,8	955,1020408	Oikos 2002 Ylonen	Not included
Grassland	Myomorpha	M. musculus	0	0	0	490	1	2,04	Sunflower seeds	2,25	1,35	35,1	716,3265306	Oikos 2002 Ylonen	Not included
Grassland	Myomorpha	M. musculus	0	0	0	490	1	2,04	Sunflower seeds	2,25	0,67	17,42	355,5102041	Oikos 2002 Ylonen	Not included
Grassland	Myomorpha	M. musculus	1	0	0	490	1	2,04	Sunflower seeds	2,25	1,95	50,7	1034,693878	Oikos 2002 Ylonen	Not included
Grassland	Myomorpha	M. musculus	1	0	0	490	1	2,04	Sunflower seeds	2,25	0,825	21,45	437,755102	Oikos 2002 Ylonen	Not included
Grassland	Myomorpha	M. musculus	0	0	0	490	1	2,04	Sunflower seeds	2,25	0,6	15,6	318,3673469	Oikos 2002 Ylonen	Not included
Grassland	Myomorpha	M. musculus	0	0	0	490	1	2,04	Sunflower seeds	2,25	0,75	19,5	397,9591837	Oikos 2002 Ylonen	Not included
Grassland	Myomorpha	M. natalensis	0	0	1	600	1	1,67	Millet seeds	8	3	42	700	Oikos 2003 Mohr	Not included
Grassland	Myomorpha	M. natalensis	1	0	1	600	1	1,67	Millet seeds	8	3	42	700	Oikos 2003 Mohr	Not included
Grassland	Myomorpha	M. natalensis	0	0	0	600	1	1,67	Millet seeds	8	1,5	21	350	Oikos 2003 Mohr	Not included
Grassland	Myomorpha	M. natalensis	0	0	0	600	1	1,67	Millet seeds	8	1,75	24,5	408,3333333	Oikos 2003 Mohr	Not included
Grassland	Myomorpha	M. natalensis	0	0	0	600	1	1,67	Millet seeds	8	2,5	35	583,3333333	Oikos 2003 Mohr	Not included
Grassland	Myomorpha	M. natalensis	1	0	1	600	1	1,67	Millet seeds	8	2,75	38,5	641,6666667	Oikos 2003 Mohr	Not included
Grassland	Myomorpha	M. californicus	1	0	0	1292	1	0,77	Sunflower seeds	30	10,19	264,94	2050,619195	Western North American Naturalist 2008 Jonhson	Not included
Grassland	Myomorpha	M. californicus	0	0	0	1292	1	0,77	Sunflower seeds	30	8,58	223,08	1726,625387	Western North American Naturalist 2008 Jonhson	Not included
Grassland	Myomorpha	M. californicus	1	0	0	1292	1	0,77	Sunflower seeds	30	10,79	280,54	2171,362229	Western North American Naturalist 2008 Jonhson	Not included
Grassland	Myomorpha	M. californicus	0	0	0	1292	1	0,77	Sunflower seeds	30	10,34	268,84	2080,804954	Western North American Naturalist 2008 Jonhson	Not included
Grassland	Myomorpha	M. californicus	1	0	0	1292	1	0,77	Sunflower seeds	30	9,99	259,74	2010,371517	Western North American Naturalist 2008 Jonhson	Not included
Grassland	Myomorpha	M. californicus	0	0	0	1292	1	0,77	Sunflower seeds	30	7,83	203,58	1575,696594	Western North American Naturalist 2008 Jonhson	Not included
Grassland	Myomorpha	M. californicus	1	0	0	1292	1	0,77	Sunflower seeds	30	9,91	257,66	1994,272446	Western North American Naturalist 2008 Jonhson	Not included
Grassland	Myomorpha	M. californicus	0	0	0	1292	1	0,77	Sunflower seeds	30	9,03	234,78	1817,182663	Western North American Naturalist 2008 Jonhson	Not included
Grassland	Myomorpha	M. californicus	1	0	0	1292	1	0,77	Sunflower seeds	30	9,4	244,4	1891,640867	Western North American Naturalist 2008 Jonhson	Not included
Grassland	Myomorpha	M. californicus	0	0	0	1292	1	0,77	Sunflower seeds	30	6,28	163,28	1263,77709	Western North American Naturalist 2008 Jonhson	Not included
Grassland	Myomorpha	M. californicus	1	0	0	1292	1	0,77	Sunflower seeds	30	10,18	264,68	2048,606811	Western North American Naturalist 2008 Jonhson	Not included
Grassland	Myomorpha	M. californicus	0	0	0	1292	1	0,77	Sunflower seeds	30	9,44	245,44	1899,690402	Western North American Naturalist 2008 Jonhson	Not included
