# Supplementary material for: Size dependency of patch departure behavior: evidence from granivorous rodents
Source: Ecology. 2019 Jul 24;100(10):e02800. doi: 10.1002/ecy.2800 (PMC6852180; doi:10.1002/ecy.2800)
Supplement: Supplementary file 2 [file ECY-100-na-s002.zip › DATAS1_REFERENCE_LIST.csv]

Journal: Ecology
Size dependency of patch departure behavior: evidence from granivorous rodents
Francesco Cozzoli1	*	Vojsava Gjoni1	Alberto Basset1	**
1 Department of Biological and Environmental Sciences and Technologies. University of Salento. S.P. Lecce-Monteroni. 73100 Lecce. Italy
*francesco.cozzoli@unisalento.it
List of References
Arthur	A.	Pech	R. & Dickman	C.	2004. Habitat structure mediates the non-lethal effects of predation on enclosed populations of house mice. J. Anim. Ecol.	Volume 73	pp. 867-877.
Bird	B.	Branch	L. & Miller	D.	2004. Effects of coastal lighting on foraging behaviorof beach mice. Conservation Biology	18(5)	pp. 1435-1439.
Bouskila	A.	1995. Interactions between predation risk and competition: a field study of Kangaroo Rats and snakes. Ecology	76(1)	pp. 165-178.
Bowers	M.	1988. Seed removal experiments on desert rodents: the microhabitat by moonlight effect. J. Mammal.	69(1)	pp. 201-204.
Brown	J.	1989. Desert rodent community structure: a test of four mechanism of coexistence. Ecological Monographs	59(11-20).
Brown	J.	Arel	Y.	Abramsky	Z. & Kotler	B.	1992. Patch use by gerbils (Gerbillus allenbyi) in sandy and rocky habitats. Journal of Mammalogy	73(4)	pp. 821-829.
Brown	J.	Kotler	B. & Mitchell	W.	1994. Foraging theory	patch use	and the structure of a Negev Desert granivore community. Ecology	75(8)	pp. 2286-2300.
Brown	J.	Kotler	B.	Smith	R. & Wirtz	W.	1988. The effects of owl predation on the foraging behavior of heteromyid rodents. Oecologia	76	p. 408_415.
Carthey	A. & Banks	P.	2015. Oecologia. Foraging in groups affects giving-up densities: solo foragers quit sooner	178(3)	pp. 707-713.
Collier	A.	2014. The effects of predation risk and thermoregulation cost on the foraging behavior of the Eastern Grey Squirrel (Sciurus carolinensis). Hartford	(CT ): Trinity College.
Davidson	D. & Morris	D.	2001. Density-dependent foraging effort of Deer Mice (Peromyscus maniculatus). Functional Ecology	Volume 15	pp. 575-583.
Dickman	C. et al.	2010. Social organization and movements of desert rodents during population �booms� and �busts� in central Australia. Journal of Mammalogy	91(4)	pp. 798-810..
Doherty	T.	Davis	R. & van Etten	E.	2015. A game of cat-and-mouse: microhabitat influences rodent foraging in recently burnt but not long unburnt shrublands. J. Mammal.	96(2)	pp. 324-331.
Duggan	J.	Heske	E. & Schooley	R.	2012. Gap-crossing decisions by adult Franklin's ground squirrels in agricultural landscapes. J. Mammal.	93(5)	pp. 1231-1239.
Eccard	J. A. et al.	2008. Foraging patterns of voles at heterogeneous avian and uniform mustelid predation risk. Oecologia	157(4)	pp. 725-734.
Felts	J. W. (.	2007. The costs and benefits of ecological information. s.l.:Texas Tech University.
Fulgham	K. & Koprowski	J.	2016. Kangaroo rat foraging in proximity to a colony of reintroduced black-tailed prairie dogs. Southwestern Nat.	61(3)	pp. 194-202.
Garb	J.	Kotler	B. & Brown	J.	2000. Foraging and community consequences of seed size for coexisting Negev Desert granivores. Oikos	Volume 88	pp. 291-300.
Guerra	B. & Vickery	W.	1998. How do red squirrels	Tamiasciurus hudsonicus	and eastern chipmunks	Tamias striatus	coexist?. Oikos	83(1)	pp. 139-144.
Gutman	R. & Dayan	T.	2005. Temporal partitioning: an experiment with two species of spiny mice. Ecology	86(1)	pp. 164-173.
Hughes	J.	Ward	D. & Perrin	M.	1994. Predation risk and competition affect habitat selection and activity of Namib Desert Gerbils. Ecology	75(5)	pp. 1397-1405.
Jacob	J. & Brown	J.	2000. Microhabitat use	giving-up densities and temporal activity as short- and long-term anti-predator behaviors in common voles. Oikos	Volume 91	pp. 131-138.
Johnson	M. & Horn	C.	2008. Effects of rotational grazing on rodents and raptors in a coastal grassland. Western North American Naturalist	68(4)	pp. 444-452.
Jones	M. & Dayan	T.	2000. Foraging behavior and microhabitat use by spiny mice	Acomys cahirinus and A. russatus	in the presence of Blanford's fox (Vulpes cana) odor. Journal of Chemical Ecology	26(2)	pp. 455-469.
Jones	M.	Mandelik	D. & Dayan	T.	2001. Coexistence of temporally partitioned spiny mice: roles of habitat structure and foraging behavior. Ecology	82(8)	p. 2164_2176.
Kotler	B. & Blaustein	L.	1995. Titrating food and safety in a heterogeneous environment: when are the risky and safe patches of equal value?. Oikos	74(2)	pp. 251-258.
Kotler	B.	Brown	J. & Bouskila	A.	2004. Apprehension and time allocation in gerbils: the effects of predatory risk and energetic state. Ecology	85(4)	pp. 917-922.
Kotler	B. et al.	2002. Foraging games between gerbils and their predators: temporal dynamics of resource depletion and apprehension in gerbils. Evolutionary Ecology Research	Volume 4	pp. 495-518.
Kotler	B.	Brown	J. & Mitchell	W.	1993. Environmental factors affecting pacth use in two species of gerbilline rodents. Journal of Mammalogy	74(3)	pp. 614-620.
Kotler	B. et al.	2010. Moonlight avoidance in gerbils reveals a sophisticated interplay among time allocation	vigilance and state-dependent foraging. Proceedings of Royal Society London B Biological Science	277(1687)	pp. 1469-1474.
Kotler	B.	Dickman	C. & Brown	J.	1998. The effects of water on patch use by two Simpson Desert granivores (Corvus coronoides and Pseudomys hermannsburgensis). Austral Journal of Ecology	23(6)	pp. 574-578.
Longland	W.	1994. Effects of artificial bush canopies and illumination on seed patch selection by heteromyid rodents. The American Midland Naturalist	pp. 82-90.
Mandelik	Y.	Jones	M. & Dayan	T.	2003. Structurally complex habitat and sensory adaptations mediate the behavioural responses of a desert rodent to an indirect cue for increased predation risk.. Evolutionary Ecology Research	5(4)	pp. 501-515.
Meyer	M. & Valone	T.	1999. Foraging under multiple costs: the importance of predation	energetic	and assessment error costs to a desert forager. Oikos	87(3)	pp. 571-579.
Mohr	K. et al.	2003. Foraging of multimammate mice	Mastomys natalensis	under different predation pressure: cover	patch_dependent decisions and density_dependent GUDs. Oikos	100(3)	pp. 459-468.
Morris	D.	1997. Optimally foraging deer mice in prairie mosaics: a test of habitat theory and absence of landscape effects. Oikos	80(1)	pp. 31-42.
Morris	D.	2001. Learning from the games animals play: using behavior to assess spatial structure and stochasticity in natural populations. Annales Zoologici Fennici	Volume 37	p. 37_53.
Orrock	J. & Danielson	B.	2005. Patch shape	connectivity	and foraging by Oldfield Mice (Peromyscus polionotus). Journal of Mammalogy	86(3)	pp. 569-575.
Orrock	J.	Danielson	B. & Brinkerhoff	R.	2004. Rodent foraging is affected by indirect	but not by direct	cues of predation risk. Behavioural Ecology	15(3)	pp. 433-437.
Pastro	L. & Banks	B.	2006. Foraging responses of wild house mice to accumulations of conspecific odor as a predation risk. Behavioral Ecology and Sociobiology	Volume 60	pp. 101-107.
Prugh	L. R. & Brashares	J.	2012. Partitioning the effects of an ecosystem engineer: kangaroo rats control community structure via multiple pathways. J. Anim. Ecol.	81(3)	pp. 667-678.
Pusenius	J. & Schmidt	K.	2002. The effects of habitat manipulation on population distribution and foraging behavior in meadow voles. Oikos	Volume 98	pp. 251-262.
Schmidt	K.	2000. Interactions between food chemistry and predation risk in Fox Squirrels. Ecology	81(8)	pp. 2077-2085.
Shapira	I.	Walker	E.	Brunton	D. & Raubenheimer	D.	2013. Responses to direct versus indirect cues of predation and competition in na_ve invasive mice: implications for managemen. New Zealand Journal of Ecology	pp. 33-40.
Smith	R. & Brown	J.	1991. A practical technique for measuring the behavior of foraging animals. The American Teacher	53(4)	pp. 236-242.
Stapp	P. & Lindquist	M.	2007. Roadside foraging by kangaroo rats in a grazed short-grass prairie landscape. Western North American Naturalist	pp. 368-377.
Sundell	J. et al.	2004. Variation in predation risk and vole feeding behaviour: a field test of the risk allocation hypothesis. Oecologia	Volume 139	pp. 157-162.
Thorson	J.	Morgan	R.	Brown	J. & Norman	J.	1998. Direct and indirect cues of predatory risk and patch use by fox squirrels and thirteen-lined ground squirrels. Behavioral ecology	9(2)	pp. 151-157.
Van Der Merwe	M. & Brown	J.	2008. Mapping the landscape of fear of the cape ground squirrel (Xerus inauris). Journal of Mammalogy	89(5)	pp. 1162-1169.
Vasquez	R.	1994. Assessment of predation risk via illumination level: facultative central place foraging in the cricetid rodent Phyllotis darwini. Behavioral Ecology and Sociobiology	34(5)	pp. 375-381.
Wilder	S. & Meikle	D.	2005. Reproduction	foraging and the negative density_area relationship of a generalist rodent. Oecologia	144(3)	pp. 391-398.
Wolf	M. & Batzli	G.	2004. Forest edge - high or low quality habitat for white-footed mice (Peromyscus leucopus)?. Ecology	85(3)	pp. 756-769.
Yl_nen	H.	Jacob	J.	Davies	M. & Singleton	G.	2002. Predation risk and habitat selection of Australian house mice	Mus domesticus	during an incipient plague: desperate behaviour due to food depletion. Oikos	99(2)	pp. 284-289.
Yunger	J.	Meserve	P. L. & Guti_rrez	J.	2002. Small_mammal foraging behavior: mechanisms for coexistence and implication for population dynamics. Ecological Monographs	72(4)	pp. 561-577.
Ziv	Y. & Kotler	B.	2003. Giving-up densities of foraging gerbils: the effect of interspecific competition on patch use. Evolutionary Ecology	Volume 17	pp. 333-347.
